# Supplementary material for: Paternal Resistance Training Modulates Calcaneal Tendon Proteome in the Offspring Exposed to High-Fat Diet
Source: Front Cell Dev Biol. 2020 Jun 16;8:380. doi: 10.3389/fcell.2020.00380 (PMC7325979; doi:10.3389/fcell.2020.00380)
Supplement: Supplementary file 4 [file Data_Sheet_2.xlsx]

## Sheet: Proteins_tendao_no_filter.csv
Accession	Peptide count	Peptides used for quantitation	Confidence score	Description	SF 1	SF 2	SF 3	SF 4	SF 5	TF 1	TF 2	TF 3	TF 4	TF 5	TFO-HF 1	TFO-HF 2	TFO-HF 3	TFO-HF 4	TFO-HF 5	SFO-HF 1	SFO-HF 2	SFO-HF 3	SFO-HF 4	SFO-HF 5	SFO-C 1	SFO-C 2	SFO-C 3	SFO-C 4	SFO-C 5	TFO-C 1	TFO-C 2	TFO-C 3	TFO-C 4	TFO-C 5
P48500|TPIS_RAT	20	20	1668.84	Triosephosphate isomerase OS=Rattus norvegicus GN=Tpi1 PE=1 SV=2	43519.4	35609.7	20457.6	33513.1	9278.44	721079	368787	644367	123777	214183	24833.3	31382.7	17943.8	20927.6	14964.8	16742.4	18884.7	24693.2	13720.2	15069.9	13106.7	16823.6	13158.8	10980.3	14271.7	20109.2	23065.5	11815.1	16451.8	13166.5
P14141|CAH3_RAT	43	43	4099.24	Carbonic anhydrase 3 OS=Rattus norvegicus GN=Ca3 PE=1 SV=3	1.50374e+06	1.14654e+06	454706	734523	495575	2.32373e+06	4.03224e+06	1.27519e+06	1.44167e+06	2.69355e+06	428481	197724	200984	358395	65343.9	37434.7	90304.3	165203	51889.6	207987	109929	137138	83976.3	83255.8	71388.4	46351.8	118821	40427.7	93780.8	43690
Q9QZ76|MYG_RAT	20	20	2243.45	Myoglobin OS=Rattus norvegicus GN=Mb PE=1 SV=3	74184.6	39662.4	26669.2	48960.5	17952.8	698772	347581	239887	71293.8	744569	5284.01	10330.9	10494.7	41836.3	10320.9	7854.52	12042.2	12878.8	3998.26	6250.86	11287.5	8253.27	6212.1	5052.59	5661.37	3639.48	4594.55	10541.7	3398.94	2882.09
P05065|ALDOA_RAT	52	52	4545.64	Fructose-bisphosphate aldolase A OS=Rattus norvegicus GN=Aldoa PE=1 SV=2	219456	329590	125667	105063	93576.9	2.08944e+06	1.00201e+06	950144	307977	1.22093e+06	42103.6	106318	103424	59242.7	68386	41523.5	101031	131518	42121.3	48206.2	99829.8	48362.5	67670.5	46154.8	66635.9	40404.7	40203.1	30067.5	39267.5	27879.2
O88989|MDHC_RAT	11	11	650.48	Malate dehydrogenase, cytoplasmic OS=Rattus norvegicus GN=Mdh1 PE=1 SV=3	25343.6	22891.8	20645.7	19690.3	20346.6	122995	111405	69286.6	55801.8	51649.3	10594.1	8980.17	9707.79	4305.35	3845.09	5411.28	15556.6	18459.7	3692.33	10045	9905.63	7390.81	7816.32	5197.84	9180.77	2753.43	6315.91	2479.85	6909.89	3526.09
A0A0G2JYM0|A0A0G2JYM0_RAT	14	14	978.11	Protein Ldb3 OS=Rattus norvegicus GN=Ldb3 PE=1 SV=1	25742.2	24523.6	34976	9702.85	12272.2	96239.3	107420	67045.7	37358.9	20910.7	4612.43	12247.5	8539.06	3554.19	6194.49	5539.43	6498.56	6973.92	2039.51	2154.75	4470.76	4086.82	2680.92	1501.72	1456.95	1663.77	1940.85	645.747	2089.51	1609.85
P16617|PGK1_RAT	25	25	1705.85	Phosphoglycerate kinase 1 OS=Rattus norvegicus GN=Pgk1 PE=1 SV=2	36750.2	41268.4	32539.9	41027.5	20916.9	583836	316381	309180	88767.4	320774	13113.7	27372.3	34079.8	77812.6	23950.3	20273.5	25198.4	36366	23809.9	23850.9	24619.8	22112.7	26032.9	19240	18536.6	13240.9	19962.4	30939.6	18407.9	20092.2
P15429|ENOB_RAT	52	52	3915.16	Beta-enolase OS=Rattus norvegicus GN=Eno3 PE=1 SV=3	175277	308085	79372.1	164001	95869.1	2.20266e+06	1.44361e+06	1.68398e+06	242879	1.70818e+06	27973.1	54051.1	61648.2	30500	32770.4	41470.1	83071.6	176597	61005.8	26911.4	112523	56449.9	74104.3	39987	40114.4	26094.3	45783.2	24510.9	52091.5	33074.1
P01946|HBA_RAT	19	19	1854.09	Hemoglobin subunit alpha-1/2 OS=Rattus norvegicus GN=Hba1 PE=1 SV=3	29770.1	70911.9	22395.1	127889	37388.4	112199	200814	109935	61892.3	69619.8	14444.9	14389.2	17907.4	5778.07	12385.3	7847.43	12464.9	17331.9	8929.07	29693.7	11523.8	17771.8	16169.4	4919.49	9650.24	3192.72	4622.25	5346.02	6886.6	3637.34
Q9ER34|ACON_RAT	12	12	876.39	Aconitate hydratase, mitochondrial OS=Rattus norvegicus GN=Aco2 PE=1 SV=2	20430.5	18571.2	12943.2	14651.7	11362.2	87005.5	88227	49935.6	32850.7	57220.7	5962.59	8041.32	6889.88	14058	6118.83	12972.1	9826.55	12037.3	7895.95	7920.22	9777.31	6907.46	7695.24	5265.84	5693.19	3902.23	8882.83	18418.5	7133.37	4563.18
Q8R4I6|Q8R4I6_RAT	17	17	1115.33	Actinin alpha 3, isoform CRA_a OS=Rattus norvegicus GN=Actn3 PE=1 SV=1	3891.02	4082	3669.87	2131.85	2519.66	13926.8	39652.3	50125.3	10201.9	23613.9	4004.77	11571.1	6630.37	13604.4	4091.2	5184.08	5573.41	10887.3	2992.96	2068.89	1911.71	1591.98	1738.61	1270.65	1378.51	1378.44	1393.22	2174.66	2271.46	1559.06
A0A0G2JSP8|A0A0G2JSP8_RAT	65	65	4700.02	Creatine kinase M-type OS=Rattus norvegicus GN=Ckm PE=1 SV=1	752513	1.19433e+06	696236	676491	708303	2.36889e+06	1.16846e+06	1.38754e+06	927260	1.94191e+06	42643.9	335814	236789	100083	132076	131121	290907	324890	95082.1	108156	665711	352321	433724	359222	594378	240743	156922	126147	118618	92022.9
P68136|ACTS_RAT	51	51	3312.93	Actin, alpha skeletal muscle OS=Rattus norvegicus GN=Acta1 PE=1 SV=1	318468	622282	541002	151153	212785	956303	1.20262e+06	733714	349390	354275	50552.4	161201	74264.1	68687.7	47589	50828.5	154845	84786.2	43704.5	54417	77313.5	68382.9	74869.7	19429.4	27148.2	34099.7	41542	10240.3	53068.8	18861.3
P42123|LDHB_RAT	8	8	608.42	L-lactate dehydrogenase B chain OS=Rattus norvegicus GN=Ldhb PE=1 SV=2	20927.6	10759.7	31421.8	5119.92	8971.08	6583.45	35628.5	7429.54	18226.1	4731.16	793.097	1699.32	933.943	778.122	1188.05	1536.13	1834.47	2627.52	2185.23	1598.48	2035.02	2123.83	1417.69	1654.1	1087.67	450.416	1312.77	1972.87	1037.8	1904.34
P04642|LDHA_RAT	19	19	1647.9	L-lactate dehydrogenase A chain OS=Rattus norvegicus GN=Ldha PE=1 SV=1	31512.6	115628	50039.1	15656	23236.5	492587	179937	223367	60614.4	324378	8517.95	31318.3	23214.2	19275.1	22944.9	8126.26	15531.1	23177.9	11092.5	11783.4	13113.8	13452.1	13824.8	11000.9	12552.6	7067.9	13773.7	9642.57	19541	11646.4
O88767|PARK7_RAT	6	6	672.57	Protein deglycase DJ-1 OS=Rattus norvegicus GN=Park7 PE=1 SV=1	3226.73	2137.03	1759.54	2602.34	1297.68	21727	21977.8	16744.7	6365.32	49150.4	1318.93	2319.82	1573.14	3562.9	530.16	1765.46	688.897	3165.58	1702.04	2070.54	941.615	1035.53	707.04	980.924	1301.32	2149.45	1249.61	1047.16	938.388	1814.47
P10959|EST1C_RAT	5	5	395.43	Carboxylesterase 1C OS=Rattus norvegicus GN=Ces1c PE=1 SV=3	6845.61	5741.53	3304.07	3891.12	7065.06	5128.44	9431.11	5297.28	7416.41	5985.27	552.289	1285.58	492.755	1005.19	823.277	642.653	514.987	2101.38	1572.9	465.855	2230.52	2498.97	4137.67	2680.27	3964.69	852.289	1725.69	642.682	675.083	2719.06
O35077|GPDA_RAT	5	5	331.54	Glycerol-3-phosphate dehydrogenase [NAD(+)], cytoplasmic OS=Rattus norvegicus GN=Gpd1 PE=1 SV=4	701.713	558.039	1264.07	613.706	458.001	11084.1	3801.89	3228.75	2278.6	10773.2	280.865	532.777	249.743	400.295	1009.59	227.625	235.207	597.856	645.92	377.456	836.402	688.522	823.281	800.553	2078.92	459.909	179.153	316.989	331.209	453.209
Q6P792|Q6P792_RAT	14	14	831.27	Four and a half LIM domains 1 OS=Rattus norvegicus GN=Fhl1 PE=1 SV=1	27424.5	2554.2	2081.14	5889.48	1479.17	56064.6	144385	53515.6	22430.6	19106.1	2033.72	4311.31	3996.6	1523.74	2659.9	1192.08	2870.72	2099.87	2219.37	3964.69	1147.87	2291.73	1069.66	1525.38	1322.92	1272.79	1658.47	1283.68	2412.91	1401.46
A0A0G2JSS8|A0A0G2JSS8_RAT	6	6	368.99	Peroxiredoxin 5, isoform CRA_c OS=Rattus norvegicus GN=Prdx5 PE=1 SV=1	2623.69	3094.93	3971.22	3131.22	2993.88	21286.2	10133.9	9219.79	13618.1	14671.8	6681.06	2666.46	1578.94	2388.17	6047.07	3980.81	1592.62	1213.13	2939.91	2085.92	2894.91	1936.82	1989.71	1774.4	1635.8	1191.32	1551.84	1856.72	2486.44	1120.93
P52944|PDLI1_RAT	3	3	182.88	PDZ and LIM domain protein 1 OS=Rattus norvegicus GN=Pdlim1 PE=1 SV=4	3525.7	5728.25	3574.95	2852.68	3830.04	1763.95	8234.97	2070.35	5402.4	2418.52	1817.71	435.754	575.561	877.638	1017.9	1476.47	1087.69	2194.17	1032.89	967.268	1418.15	1004.97	1410.03	664.552	1330.88	73.6803	254.892	178.222	700.2	243.387
P02600|MYL1_RAT	32	32	2928.58	Myosin light chain 1/3, skeletal muscle isoform OS=Rattus norvegicus GN=Myl1 PE=1 SV=2	13849.6	28812.9	10110.5	13754.8	15578.7	416968	161943	280969	56234.5	277067	22202.7	171823	73937.2	24008.3	46157.4	12437.8	32997.5	36490.2	20844.6	8334.51	15632.6	11298	8435.87	6558.85	5554.88	6771.1	17214.6	14337.8	9515.84	6541.43
P97541|HSPB6_RAT	11	11	935.72	Heat shock protein beta-6 OS=Rattus norvegicus GN=Hspb6 PE=1 SV=1	78697.1	20190.6	25353.1	38967.3	17422.8	47215.8	266691	68075.8	93395.2	49564.4	4312.41	6445.31	3544.79	23393.7	12316.8	4895.41	14909.1	13300.3	5364.65	7960	6969.6	8737.86	6447.88	7959.68	7911.85	5072.96	8195.73	2488.25	3979.49	5439.93
P16290|PGAM2_RAT	14	14	749.01	Phosphoglycerate mutase 2 OS=Rattus norvegicus GN=Pgam2 PE=1 SV=2	6267.52	15778.3	8808.14	3191.66	3935.04	127720	57629.4	81852.8	9007.78	67694.1	1545.85	4866.89	3224.51	6002.86	7561.65	2306.79	3152.29	5603.73	1461.23	1143.06	1768.89	1856.1	1960.36	1028.52	1186.16	1432.24	1636.84	6039.53	1747.63	1186.62
P23928|CRYAB_RAT	16	16	1060.24	Alpha-crystallin B chain OS=Rattus norvegicus GN=Cryab PE=1 SV=1	21336.1	12300.6	12335.6	12222.8	8017.05	14962.2	55789	17380.4	29959.9	15766.6	8943.64	2548.02	2587.11	13843.1	3306.01	6325.02	2785.62	2975.81	5175.27	2370.36	6415.63	6138	6194.81	4443.76	5748.31	2154.44	2177.86	2185.49	1406.32	2826.51
Q499Q4|Q499Q4_RAT	13	13	1007.23	Phosphoglucomutase 1 OS=Rattus norvegicus GN=Pgm1 PE=1 SV=2	4335.34	6021.7	4973.92	8414.72	4534.81	56139	23905.2	30258.5	9151.15	55366.8	4995.49	7600.62	4829.35	8691.39	8703.96	3676.38	3565.79	6557.54	4074.24	3678.15	6548.85	3893.84	4021.93	4037.57	6404.77	6312.44	4651.51	6628.41	4368.57	4389.02
Q9JKB7|Q9JKB7_RAT	12	12	879.73	Guanine deaminase OS=Rattus norvegicus GN=Gda PE=1 SV=1	30355.6	13727.1	18185.4	19273	26483.2	38572.2	43904.7	24404.3	51674.7	24023.7	20167.5	14529.4	11858.7	14114.7	12681.2	13232.7	4758.77	4197.18	5755.79	8674.2	18836.3	11872.1	12982.2	7483.18	16253.3	6835.09	6667.64	11346.5	7638.83	8945.05
P31044|PEBP1_RAT	5	5	453.03	Phosphatidylethanolamine-binding protein 1 OS=Rattus norvegicus GN=Pebp1 PE=1 SV=3	9588.54	3980.74	4768.14	9483.69	6457.91	22485.6	22252.2	10415.1	14354.9	17960.9	2809.53	7375.82	5555.45	3779.82	3317.38	3707.73	3486.69	3320.34	3954.84	6276.34	8725.38	5733.61	5801.7	4356.68	5485.59	2565.94	3338.92	4416.64	4088.79	2846.94
M0R660|M0R660_RAT	23	23	1591.44	Glyceraldehyde-3-phosphate dehydrogenase OS=Rattus norvegicus PE=1 SV=1	176934	93007.7	56051.5	34448.6	27143.1	166323	212877	238509	85456.8	264829	10802.1	82778.8	78425.2	22821.5	16223	9594.02	29134.5	36505.9	6062.51	9470.78	23661.1	18910.9	14351.1	7231.38	14048.8	5196.42	8588.94	7190.98	9639.52	4341.17
Q80ZA3|Q80ZA3_RAT	9	9	628.68	Alpha-2 antiplasmin OS=Rattus norvegicus GN=Serpinf1 PE=1 SV=1	2001.79	3260.55	4212.39	16942	4366.22	2251.87	1842.98	1332.63	2775.14	1421.93	11400.7	7574.25	6787.01	7975.05	1847.59	40301.2	59502.3	62715.3	22646.1	59369.7	3801.9	8572.23	5073.46	30376	7127.47	9553.8	13431.5	32634.5	20622.1	14674.7
Q63041|A1M_RAT	14	14	798.39	Alpha-1-macroglobulin OS=Rattus norvegicus GN=A1m PE=1 SV=1	26448.2	8980.14	3885.01	22188	7674.87	34325.7	40197.6	13220.9	33561.3	25198.1	2154.04	2964.95	3853.15	2383.9	2967.97	2243.74	3070.84	6429.87	3451.64	7608.05	5634.02	7764.08	5260.82	3653.85	5225.52	5862.04	5517.45	4120.62	9092.8	5982.49
P36972|APT_RAT	2	2	98.81	Adenine phosphoribosyltransferase OS=Rattus norvegicus GN=Aprt PE=1 SV=1	7660.12	4500.7	4456.98	4625.9	2172.94	24504.6	24711.6	17245.9	15845.6	41339.3	5478.42	4967.68	10129.6	5057.39	1171.73	11141.5	3981.24	4886.21	3705.62	3231.55	1747.2	1819.27	3088.79	1791.84	1871.78	864.486	1571.61	3254.07	3328.15	910.513
Q6P9V9|TBA1B_RAT	9	9	515.53	Tubulin alpha-1B chain OS=Rattus norvegicus GN=Tuba1b PE=1 SV=1	5728.66	6738.09	9719.31	3515.26	6747.44	3454.05	7762.23	3064.41	8156.11	5415.26	1587.07	1356.57	811.074	1055.69	2454.86	3637.26	1875.92	1555.6	1208.91	1570.33	1690.55	1852.16	2916.17	1084.82	1707.95	519.65	599.022	2387.49	940.867	689.84
A0A0G2JUE5|A0A0G2JUE5_RAT	22	22	1212.85	Myosin-binding protein C, slow-type OS=Rattus norvegicus GN=Mybpc1 PE=1 SV=1	5695.78	3297.89	3541.17	3837.95	2740.93	26823.3	30652.9	32644.9	8810.25	20485.5	417.905	4696.38	3783.64	2439.76	3008.77	2929.95	5088.96	7065.32	1171.21	898.205	1852.92	1538.11	1360.47	722.87	1146.83	514.428	1072.71	1827.49	943.538	877.564
A0A0G2JYD4|A0A0G2JYD4_RAT	1	1	28.32	Protein Vps13d OS=Rattus norvegicus GN=Vps13d PE=1 SV=1	74.7835	79.3215	78.3047	61.7616	38.3114	3167.29	777.873	1440.46	1048.51	152.512	74.2688	73.8669	40.5014	75.5264	47.5238	114.308	103.342	92.0513	36.9907	57.5388	32.7375	136.51	24.2691	44.2241	72.6444	77.1472	75.9304	56.0516	33.4881	14.2345
P13803|ETFA_RAT	4	4	221.03	Electron transfer flavoprotein subunit alpha, mitochondrial OS=Rattus norvegicus GN=Etfa PE=1 SV=4	1207.65	336.167	734.178	811.279	578.857	3927.35	10917.1	3448.32	2819.41	1773.5	391.904	369.191	1142.43	1067.96	660.055	612.131	379.439	1885.12	897.855	269.514	808.402	361.723	780.565	648.852	991.678	320.907	151.529	164.858	162.259	303.891
P63259|ACTG_RAT	8	8	641.54	Actin, cytoplasmic 2 OS=Rattus norvegicus GN=Actg1 PE=1 SV=1	62864	69745.5	59977.9	67000.6	68415.5	55026.9	91235.6	37040.9	107694	32049.8	28152.6	40329.2	59754	52151.6	30485.8	19255.6	54742.3	220065	20361.4	57743.9	30610.1	10035.4	40476.7	7982.83	17698.7	1136.9	3546.15	2547.84	15006.1	2461.2
A0A0G2JSZ2|A0A0G2JSZ2_RAT	3	3	221.63	Protein LOC103691965 OS=Rattus norvegicus GN=Svs4 PE=4 SV=1	3658.9	1425.74	1170.96	2499.12	1558.59	124953	19351	8753.29	9912.93	7101.95	1450.05	2201.11	2718.4	4641.31	2607.2	769.087	851.388	1507.85	803.878	758.153	1445.88	949.858	1279.76	1176.54	1687.46	1532.07	984.176	4563.64	1900.96	837.57
P09605|KCRS_RAT	6	6	453.33	Creatine kinase S-type, mitochondrial OS=Rattus norvegicus GN=Ckmt2 PE=1 SV=2	2002.43	2005.13	2949.65	2447.85	1789.48	88258.7	43756.9	21926.6	8198.96	3020.69	1690.13	1328.2	481.501	1932.81	1658.07	1650.43	1379.62	1224.57	1023.6	1000.61	1058.73	1171.46	553.89	1159.91	1561.6	1928.68	1874.51	2689.89	2783.25	1039.36
M0RAM5|M0RAM5_RAT	4	4	191.85	Glutathione peroxidase OS=Rattus norvegicus GN=Gpx1 PE=1 SV=1	10963.7	12408.6	11463.5	5704.88	8763.61	3974.57	10506.2	4592.14	1209.59	3514.5	847.098	1210.99	1075.12	490.715	870.769	1100.84	1697.43	2943.02	1194.69	6524.91	2915.27	2786.49	4496.4	1917.23	2226.87	808.058	2031.96	1180.41	1442.86	794.771
G3V7K1|G3V7K1_RAT	14	14	912.98	Myomesin 2 OS=Rattus norvegicus GN=Myom2 PE=1 SV=1	7347.15	13564	6975.38	2545.54	6050.41	22255	24060.3	31658.1	28032.1	51423.5	1581.75	3986.99	6802.43	6761.73	6926.42	4340.3	5378.12	21345.7	2898.57	2640.54	3147.36	4369.29	2963.18	2008.67	2022.39	1021.11	2168.58	3805.79	2212.83	2051.94
D4A4S3|D4A4S3_RAT	15	15	975.38	Heat shock cognate 71 kDa protein OS=Rattus norvegicus GN=Hspa8 PE=3 SV=3	17786.7	18891.1	8825.11	24380.4	14707.8	51774.6	40262	41924.1	34422.9	14236.4	11104.1	15441.1	10956.2	8542.61	5357.9	4333.51	12594.3	11232.9	6349.39	16550.1	16416.8	7306	14752.7	9441.69	12789.6	1729.87	4082.1	3909.69	6842.34	2664.16
P05197|EF2_RAT	2	2	129.18	Elongation factor 2 OS=Rattus norvegicus GN=Eef2 PE=1 SV=4	950.745	1072.86	708.165	424.852	521.159	2467.23	10684.3	4348.19	3178.77	9884.99	1942.9	535.909	547.628	1471.75	206.872	236.479	446.953	367.533	279.56	722.733	897.019	949.622	2190.5	1927.2	3814.9	602.521	463.674	225.642	701.601	178.421
P13221|AATC_RAT	14	14	1003.94	Aspartate aminotransferase, cytoplasmic OS=Rattus norvegicus GN=Got1 PE=1 SV=3	41257.7	30960.3	45373.1	26186.2	18470.3	51987	65430.5	67623.4	21267.3	90827.8	4521.57	8688.51	30431	7791.39	3163.73	4300.09	15044.3	30886.7	11110.2	9537	8818.8	7175.13	6602.83	6653.24	7348.15	5081.19	6440.68	9368.07	6430.21	5897.9
P48679|LMNA_RAT	21	21	1403.4	Prelamin-A/C OS=Rattus norvegicus GN=Lmna PE=1 SV=1	8541.01	9726.29	11302.7	6868.5	10999.7	10988.3	12373.9	11347.5	17566.5	12467.9	6663.22	15595	22585.3	12958.8	13919.7	4508.2	7895	9549.48	3362.03	5202.98	10969	6487.42	7473.04	4837.44	7544.4	3437.5	2632.78	3661.55	5019.49	3707.21
Q5BJ93|Q5BJ93_RAT	19	19	1180.6	Alpha-enolase OS=Rattus norvegicus GN=Eno1 PE=1 SV=2	15600.9	30180.5	14500.6	24846.3	19507.8	42569.6	27939.6	27944.3	35369.7	65187.3	5045.18	18819.6	22215.3	8347.9	4815.08	14722.9	5479.5	10778.5	10497.3	7905.33	19052.9	7007.48	13675	8347.95	14526	2500.14	3662.81	7590.86	6327.56	4688.16
P11762|LEG1_RAT	6	6	523.02	Galectin-1 OS=Rattus norvegicus GN=Lgals1 PE=1 SV=2	8523.18	1959.73	5134.63	5555.94	1956.2	17579.3	24456.9	15301.3	17615.4	12391.7	617.584	4170.57	4340.95	4128.67	1756.9	458.727	880.331	1137.9	1237.11	3285.86	1867.45	1993.26	1700.47	1616.05	3762.48	2817.16	1506.83	1311.97	2068.05	4125.85
P62260|1433E_RAT	5	5	232.63	14-3-3 protein epsilon OS=Rattus norvegicus GN=Ywhae PE=1 SV=1	616.483	384.721	722.078	667.817	381.758	1297.68	6948.9	1707.66	5202.58	1583.01	380.522	1338.79	487.76	1613.54	1187.58	260.236	325.832	811.524	466.657	357.255	418.987	464.413	295.178	121.599	200.373	140.885	335.953	177.463	497.516	256.399
A0A0G2K8V5|A0A0G2K8V5_RAT	3	3	173.79	C-reactive protein OS=Rattus norvegicus GN=Crp PE=1 SV=1	468.963	871.322	577.554	825.011	500.137	18777.5	1641.79	4936.82	2207.28	116977	416.588	4862.07	6482.09	1254.62	2697.41	1314.18	3156.91	11259.6	2687.21	2592.24	388.684	467.203	458.557	369.477	741.451	114.602	155.635	184.98	184.033	126.902
P07335|KCRB_RAT	7	7	464.34	Creatine kinase B-type OS=Rattus norvegicus GN=Ckb PE=1 SV=2	9104.48	34082.4	15841.9	11374.4	22048.5	12946.8	25610.1	12824.2	26366.4	16118.1	4727.74	15437.6	3603.41	9238.28	17887.9	2382.9	6664.37	6382.54	3855.85	4946.67	9499.89	5981.28	10347.2	6730.9	12391.7	1286.29	3533.18	2004.3	4229.53	2384.52
P16303|CES1D_RAT	8	8	497.96	Carboxylesterase 1D OS=Rattus norvegicus GN=Ces1d PE=1 SV=2	53174.5	60131	14665.1	20273.9	54873	17565.4	41898.8	16550.9	57532.2	20100.2	4598.66	4258.7	5237.45	3855.85	1754.32	3238.73	4468.42	11234.7	2345.79	23446.9	17386.5	7541.65	9556.4	5448.68	7190.08	2250.69	4019.61	3021.82	8997.86	3004.87
P10719|ATPB_RAT	21	21	1396.83	ATP synthase subunit beta, mitochondrial OS=Rattus norvegicus GN=Atp5b PE=1 SV=2	60346.8	73043.7	84714.4	71493.1	59923.1	82848.8	92146.9	102929	79792.6	21460.2	20562.1	32444.6	35556.5	75671.2	21246.4	31195.5	23133.7	11433.5	19220.7	26956.7	33741.9	23816.1	42746.8	21417.3	39487.9	6957.24	9852.4	13246.4	18930.1	15177.9
A0A0G2JSH5|A0A0G2JSH5_RAT	3	3	333.46	Serum albumin OS=Rattus norvegicus GN=Alb PE=1 SV=1	44258	16273	69936.9	128213	21394.6	295119	313913	72210.3	168940	28963.6	13089.4	1.25711e+06	893581	365184	872481	11190.4	10645.3	33454.1	7438.14	20227.4	13170.4	31642.1	11621.3	4821.03	6250.6	11468.3	3146.05	4806.36	1203.42	4486.18
Q6P7Q4|LGUL_RAT	2	2	93.98	Lactoylglutathione lyase OS=Rattus norvegicus GN=Glo1 PE=1 SV=3	3754.6	6075.74	3612.72	2047.5	3078.01	25224.1	30722.4	25446.1	4795.62	29883.1	438.336	947.104	1300.22	1277.8	2754.48	859.782	804.872	1475.07	763.49	11698.6	1725.42	2260.5	1530.43	1118.19	1230.07	961.668	2502.2	1890.32	1586.69	1882.85
D4A8G5|D4A8G5_RAT	11	11	773.54	Protein Tgfbi OS=Rattus norvegicus GN=Tgfbi PE=1 SV=2	6100.36	9188.05	3293.23	10270.7	9926.33	17390.2	23385.3	10672.2	23913.8	11739.7	752.692	3849.54	2392.64	1045.91	2158.35	1188.32	2238.58	1049.04	1610.04	5027.04	16404.6	7606.93	14164.7	11809.1	26867.1	7534.48	4464.41	691.946	7165.07	5308.06
G3V8L9|G3V8L9_RAT	6	6	370.24	Polymerase I and transcript release factor OS=Rattus norvegicus GN=Ptrf PE=1 SV=1	590.463	773.282	1274.83	2288.39	994.168	6353.3	5755.96	5494.9	13537.9	3426.73	245.28	3813.57	2272.62	552.978	129.191	47.2713	1020.17	3021.53	73.7632	413.906	1568.49	504.784	631.317	560.667	466.185	13.4352	50.2487	45.81	99.483	61.7935
A0A096MK15|A0A096MK15_RAT	9	9	456.45	Protein Neb OS=Rattus norvegicus GN=Neb PE=1 SV=1	1833.1	2462.93	3684.33	998.002	2140.71	3106.16	15159.4	11935.9	1666.7	3725.58	280.396	1503.21	2721.82	3052.26	1959.51	527.926	911.921	1429.01	595.808	293.868	676	1069.65	950.087	689.121	515.96	199.531	258.609	456.06	262.42	315.738
A0A0G2K1J5|A0A0G2K1J5_RAT	13	13	659.13	Plectin OS=Rattus norvegicus GN=Plec PE=1 SV=1	20413.6	18890	18872.3	5007.09	18025	14337.5	32398.8	6560.14	13458.9	17247.7	4825.06	4009.81	941.657	4443.75	2068.17	19933.4	3219.68	1614.82	3777.48	3499.79	2497.52	1919.29	3208.45	1970.47	2803.12	2144	1396	1520.23	2765.96	1503.51
Q304F3|Q304F3_RAT	2	2	158.7	Protein Tnnc2 OS=Rattus norvegicus GN=Tnnc2 PE=1 SV=1	4188.11	3442.24	2615.68	1836.5	1821.49	29520	12950.2	17346.4	5887.02	7021.92	3065.49	2155.45	6936.44	6516.63	2213.53	3194.49	3645.6	2850.81	2392.1	2461.34	1491.92	1587.35	1711.43	1798.66	1275.7	1186.31	3719.8	4047.64	2186.56	1091.04
B6DYQ2|B6DYQ2_RAT	7	7	431.97	Glutathione S-transferase mu 2 OS=Rattus norvegicus GN=Gstm2 PE=1 SV=1	3679.69	865.053	536.723	1852.66	756.637	23883.5	16564.6	7810.92	10955.9	1938.74	1079.94	2714.54	263.199	513.303	498.538	399.083	290.673	643.118	436.934	789.791	1076.08	615.234	648.444	315.457	658.24	336.372	489.027	1398.02	720.908	156.694
P08932|KNT2_RAT	1	1	47.58	T-kininogen 2 OS=Rattus norvegicus PE=1 SV=2	256.703	73.9507	408.577	147.394	52.4883	714.416	729.924	341.414	876.544	125.305	60.5534	488.117	1224.34	109.576	191.291	124.547	104.047	408.426	143.041	81.6283	641.322	72.5226	34.8192	21.3093	114.166	7.69735	19.6753	10.6857	3.31951	3.29283
D3ZTC5|D3ZTC5_RAT	4	4	246.45	Myotilin (Predicted) OS=Rattus norvegicus GN=Myot PE=4 SV=1	1196.71	474.085	147.612	127.447	66.7025	555.568	2887.21	958.744	666.047	305.167	18.698	153.266	92.391	111.544	67.4118	65.8563	159.817	177.011	20.7807	11.4622	29.0116	63.2639	15.8747	7.78749	19.0623	1.45316	9.61099	30.5081	11.0707	43.6894
Q4V8H8|EHD2_RAT	3	3	139.51	EH domain-containing protein 2 OS=Rattus norvegicus GN=Ehd2 PE=1 SV=1	1064.67	1029.19	3321.01	450.286	1392.13	667.626	525.482	565.465	2272.58	218.451	138.602	193.593	448.799	743.264	254.126	108.332	211.466	446.685	214.634	300.893	508.501	135.534	170.104	79.8043	87.5246	25.1907	47.6971	12.4049	140.069	93.3331
O35244|PRDX6_RAT	3	3	109.22	Peroxiredoxin-6 OS=Rattus norvegicus GN=Prdx6 PE=1 SV=3	18.5135	12.3515	21.5408	61.1836	9.48351	2039.51	720.896	265.108	271.727	550.869	5.40413	126.345	27.7623	36.236	64.3992	3.00091	9.78308	56.1382	4.33592	25.4533	69.7193	32.2532	9.24049	2.2219	8.63485	0	6.10981	13.1589	10.9852	3.53438
P62828|RAN_RAT	1	1	40.41	GTP-binding nuclear protein Ran OS=Rattus norvegicus GN=Ran PE=1 SV=3	723.473	418.089	82.5237	135.14	211.861	3626.18	5795.85	3096.21	472.839	4466.26	130.164	151.744	4481.1	6066.88	237.571	93.3516	205.76	128.246	93.9085	30.2626	17.1045	58.2192	19.939	27.7118	51.0511	23.4849	23.8213	330.009	2.27479	8.13278
Q63556|SPA3M_RAT	2	2	109.39	Serine protease inhibitor A3M (Fragment) OS=Rattus norvegicus GN=Serpina3m PE=2 SV=1	117.424	180.615	447.279	82.6115	114.013	718.5	821.066	292.891	453.821	915.134	117.589	273.195	126.086	908.468	336.595	30.6263	75.9072	162.34	35.4348	30.6783	123.008	82.034	85.7862	90.5511	67.8013	98.445	109.077	57.7593	14.5038	30.4959
P39069|KAD1_RAT	9	9	618.21	Adenylate kinase isoenzyme 1 OS=Rattus norvegicus GN=Ak1 PE=1 SV=3	10503.7	13340.8	9921.18	6929.63	5929.25	64952.7	61245.3	65182.9	11253.3	139733	6742.97	6058.24	2112.85	5704.82	5443.19	6436.74	7831.21	9464.61	6503.38	7510.01	4957.38	7653.01	8930.02	6058.41	5920.96	5904	22266.2	3101.19	19509.3	5291.17
M0R629|M0R629_RAT	4	4	350.8	Adenylosuccinate synthetase isozyme 1 OS=Rattus norvegicus GN=Adssl1 PE=1 SV=1	7235.95	9579.6	8280.79	3387.18	4940.3	38770.5	27315.6	27177.4	4370.22	62116.6	2048.65	3067.32	681.642	1039.68	4662.03	13543.8	2477.87	11619.3	7174	6955.11	3060.49	3528.62	2499.4	2130.61	2426.36	1436.9	4024.31	2226.93	4676.22	2330.62
G3V913|G3V913_RAT	11	11	712.24	Heat shock 27kDa protein 1 OS=Rattus norvegicus GN=Hspb1 PE=1 SV=1	86962	60909.5	47577.8	37822.3	34940.6	60511.3	111312	47394.7	39079	35082.2	20134	16528.1	15788.1	28436.6	15675.3	4297.33	26687.1	38186.7	13515.1	32894.6	14754.1	10981.6	20190.2	8935.27	20175.8	4140.29	8110.07	13971	9429.31	8576.89
F1LRV4|F1LRV4_RAT	1	1	69.88	Heat shock 70 kDa protein 4 OS=Rattus norvegicus GN=Hspa4 PE=1 SV=1	46.8581	64.4773	75.8586	101.605	287.701	24.6023	246.787	350.075	57.2728	1543.24	0.871619	1.25509	11.3825	1.85942	5.64663	13.4737	8.61428	42.6033	43.2844	9.34083	142.688	26.4496	57.6304	23.0723	53.9335	7.55582	9.23392	64.0281	12.5487	43.1691
P11980|KPYM_RAT	30	30	2269.88	Pyruvate kinase PKM OS=Rattus norvegicus GN=Pkm PE=1 SV=3	31582.9	106427	31150.3	37366.5	36796.8	888938	281447	402075	71650.1	210913	25452.7	88515.5	59270.2	62311.8	38764.7	15475.2	79894.6	133876	22209.7	24123.3	37807.3	23967	37296.6	24956.1	21069.1	17325.5	24564.3	23528	25671.3	8997.32
P11030|ACBP_RAT	2	2	198.39	Acyl-CoA-binding protein OS=Rattus norvegicus GN=Dbi PE=1 SV=3	719.41	1084.37	1446.05	1265.46	797.54	3266.23	5237.53	4859.69	4193.78	14805	1122.14	180.624	283.259	1930.78	257.622	69.2126	376.578	207.957	88.1217	211.162	904.398	1063.84	732.558	1299.62	995.402	553.746	1224.8	49.3735	1878.97	658.417
P00507|AATM_RAT	5	5	350.69	Aspartate aminotransferase, mitochondrial OS=Rattus norvegicus GN=Got2 PE=1 SV=2	2292.65	1566.32	478.154	1833.07	626.421	12285.1	11325.5	5746.86	4234.18	4153.26	248.236	1024.47	809.504	475.525	429.97	289.503	1769.97	3070.85	1028.7	548.488	2372.65	891.998	373.978	299.77	453.992	318.389	415.696	757.327	474.014	701.644
P19633|CASQ1_RAT	12	12	853.4	Calsequestrin-1 OS=Rattus norvegicus GN=Casq1 PE=1 SV=2	11890.4	22750.7	9489.58	8266.08	13554.7	102082	102506	135590	27870.5	91461.1	3626.4	43036.3	27951.7	10724.5	7832.23	15535.5	21608.7	66913	12506.7	7721.53	12191.4	6415.63	8238.18	4500.88	4267.06	5540.38	13401.8	4474.39	5490.12	2100.91
D3ZCV0|D3ZCV0_RAT	7	7	545.13	Protein Actn2 OS=Rattus norvegicus GN=Actn2 PE=1 SV=1	4497.3	1584.43	4531.12	2832.88	1238.86	2322.03	21653.3	12429	6270.19	3710.46	1042.68	3089.66	1109.41	2731.98	1781.96	1571.99	2225.09	877.883	1362.36	478.141	462.45	1419.46	773.805	666.828	769.58	418.748	764.521	1511.62	784.616	424.533
P62630|EF1A1_RAT	4	4	174.16	Elongation factor 1-alpha 1 OS=Rattus norvegicus GN=Eef1a1 PE=2 SV=1	1000.77	333.893	252.779	745.757	495.832	800.904	1369.45	1177.94	2056	593.644	171.71	361.689	274.275	367.173	289.648	246.517	342.552	316.31	224.991	423.438	553.114	290.119	193.543	114.703	207.884	25.6437	81.9989	11.8425	230.079	181.607
P25113|PGAM1_RAT	1	1	53.61	Phosphoglycerate mutase 1 OS=Rattus norvegicus GN=Pgam1 PE=1 SV=4	8375.2	3489.45	1689.15	3620.64	3023.71	6653.53	8149.2	3980.99	7421.16	8855.17	365.694	240.609	263.734	38.6043	62.9635	288.822	701.041	502.712	29.7123	3979.58	1353.21	2018.65	2051.37	790.181	2606.37	37.327	850.908	40.1787	1534.11	150.681
P02625|PRVA_RAT	10	10	681.77	Parvalbumin alpha OS=Rattus norvegicus GN=Pvalb PE=1 SV=2	7949.22	15991.6	5610.54	3983.57	6985.92	114137	18860.6	27711.5	27322.1	77765.9	13444.2	118200	32008.2	21263.8	28683.9	7090.84	18940.3	24527.9	9510.09	6526.24	6964.88	4655.05	4677.07	4237.91	7025.52	7678.46	6778.04	17768.3	7103.71	5362.49
B2RZD1|B2RZD1_RAT	1	1	46.65	Protein Sec61b OS=Rattus norvegicus GN=Sec61b PE=1 SV=1	88.5199	112.022	6.98872	117.256	163.492	26.0244	132.135	7.3171	93.3085	27.3606	0.825107	6.87503	0	0	0.924833	43.0191	33.5608	3.17547	19.182	5.01409	45.3165	18.4802	41.6038	24.3541	20.5409	13.9794	8.07615	3.39477	19.5782	21.0255
A0A0G2K926|A0A0G2K926_RAT	23	23	1467.12	Protein LOC297568 OS=Rattus norvegicus GN=LOC297568 PE=1 SV=1	31369.6	20665.3	6843.48	25274.4	28501.3	86878.5	29765.4	37565.2	72560.7	15674.7	10643.4	21568.4	31364	12759	15655.3	8013.97	11199.1	11451.9	5556.54	20461.7	12884.7	5360.39	14994.6	5678.09	11006.8	3693.52	5263.61	4223.04	8343.02	4763.36
Q6P725|Q6P725_RAT	17	17	966.7	Desmin OS=Rattus norvegicus GN=Des PE=1 SV=1	11807.8	8470.35	13896.7	6138.39	5572.21	11041.6	14175.2	11904.5	8957.68	8474.89	2271.27	5458.43	4349.9	6335.07	4900.73	6528.74	4277.68	4949.93	4268.7	1692.55	1975.44	4971.85	4325.99	3915.45	4073.81	3834.47	3321.22	2273.75	3081.39	1499.81
D4AEH9|D4AEH9_RAT	8	8	429.02	Amylo-1, 6-glucosidase, 4-alpha-glucanotransferase , isoform CRA_a OS=Rattus norvegicus GN=Agl PE=1 SV=1	2317.59	3983.24	2123.89	2045.34	1474.24	39639.9	14460.2	15405.1	7553.63	9058.53	2961.81	1710.53	5680.19	3511.98	7975.43	2443.02	2108.13	4359.24	1300.47	1397.89	2945.5	4648.78	2051.56	2299.56	1604.18	1292.49	3879.72	2493.53	2542.09	5729.71
A0A0G2JWE1|A0A0G2JWE1_RAT	2	2	95.1	Myosin light polypeptide 6 OS=Rattus norvegicus GN=Myl6 PE=1 SV=1	1627.26	565.184	1235.57	1297.06	5866.64	1243.73	1258.67	563.062	743.462	1051.46	304.449	73.486	506.09	133.6	365.511	154.536	150.018	47.274	74.7088	622.934	382.41	286.56	489.358	108.739	327.451	30.9936	75.4463	335.53	185.936	54.417
A0A0G2K1T8|A0A0G2K1T8_RAT	15	15	1119.15	Protein LOC299282 OS=Rattus norvegicus GN=LOC299282 PE=1 SV=1	22183	36500.6	39236.6	28200.4	117230	47271.9	56531.6	24951.3	37868.1	31186.4	11388.4	10169.5	12404	22125.7	27026	4463.45	12151.8	6236.14	8656.79	22032.4	21601.8	15756.9	45735.7	30436.6	70302.4	6015.21	8145.84	5494.93	12858.5	12527.5
A0A0G2JSV6|A0A0G2JSV6_RAT	3	3	141.03	Protein Hba-a2 OS=Rattus norvegicus GN=Hba-a2 PE=1 SV=1	353.821	297.202	100.344	1432.45	149.679	722.421	1297.81	792.215	484.359	492.836	55.8906	115.277	32.6023	107.665	75.0136	255.521	673.945	118.24	134.971	646.434	114.383	754.616	340.931	12.0197	27.391	2.54771	24.2165	4.18324	53.0729	14.462
P47942|DPYL2_RAT	4	4	332.83	Dihydropyrimidinase-related protein 2 OS=Rattus norvegicus GN=Dpysl2 PE=1 SV=1	14429.6	10542.2	12454.5	14387.2	14502.5	12836.8	16081.6	8104.32	15201.1	5191.14	4937.16	3958.78	3911.43	2066.87	5284.19	1192.39	2148.24	6387.98	2326.79	10485.9	8765.95	3450.98	5140.07	3459.07	5919.63	925.751	1821.01	585.872	5533.57	1336.07
P38983|RSSA_RAT	2	2	119.43	40S ribosomal protein SA OS=Rattus norvegicus GN=Rpsa PE=1 SV=3	423.866	802.375	211.987	3616.62	770.262	2497.54	702.016	1590.74	2918.91	132.67	196.841	461.185	1081.79	771.597	1192.44	52.5605	24.8733	125.748	37.6452	1205.94	3132.83	317.159	1914.46	985.62	1658.72	7.62133	63.5243	15.3678	39.9708	75.7345
Q9Z2X5|HOME3_RAT	1	1	31.28	Homer protein homolog 3 OS=Rattus norvegicus GN=Homer3 PE=1 SV=2	87.7316	44.0326	438.341	377.013	126.207	67.3867	379.215	21.5737	176.714	33.4792	62.0206	636.099	12740.9	1175.3	930.081	33.3349	4.37371	6.52712	8.97573	73.2622	46.3401	63.38	40.0455	24.6749	7.34216	0.886752	7.33215	20.1833	29.6464	5.13689
A0A0G2JSK1|A0A0G2JSK1_RAT	14	14	1264.22	Protein Serpina3c OS=Rattus norvegicus GN=Serpina3c PE=3 SV=1	95381.1	267782	116648	212239	365006	179221	122153	64245	171383	58573.8	40200.3	12685.4	20071.2	34617.6	16400.8	15841.4	96251.3	103116	36641.1	94357.6	119074	47893.4	141968	84347	104194	12923.2	42530.5	12943.3	53577	42977.7
G3V9R9|G3V9R9_RAT	4	4	194.81	Afamin OS=Rattus norvegicus GN=Afm PE=1 SV=1	4560.5	1240.48	1041.35	15963.3	565.707	13475	15298.2	6140.22	17281.8	1046.24	509.398	185.314	48.5086	102.797	153.881	1879.63	1473.32	2331.4	931.678	3956.66	1334.37	2294.97	919.411	1413.8	703.154	239.827	1438.19	415.454	3567.27	655.883
Q4PP99|Q4PP99_RAT	4	4	280.13	Cardiac troponin C OS=Rattus norvegicus GN=Tnnc1 PE=1 SV=1	11192.4	4796.16	1702.11	5070.97	3031.98	2313.98	30661.2	9262.74	25887.2	13041.3	1416.68	3333.44	1138.51	5928.73	1921.4	1884.61	982.229	1136.44	1285.76	524.335	2893.72	4199.28	3884.19	4106.15	4229.45	1785.61	1528.99	2687.06	1030.17	902.348
P02688-4|MBP_RAT	2	2	157.79	Isoform 4 of Myelin basic protein OS=Rattus norvegicus GN=Mbp	1177.44	238.907	400.59	172.658	1166.06	130.209	1520.31	752.652	1934.1	806.177	18.9136	88.1566	125.311	40.9138	160.772	95.2092	50.4212	95.1086	21.254	78.0813	150.695	70.9802	39.4597	24.7434	14.4799	78.4229	179.361	6.10333	26.599	46.1076
P20767|LAC2_RAT	3	3	178.18	Ig lambda-2 chain C region OS=Rattus norvegicus PE=4 SV=1	525.039	139.91	197.227	333.11	119.145	2421.34	1726.89	4114.33	934.247	1177.37	64.7286	618.655	1324.28	99.6086	775.994	263.754	241.323	792.803	65.6757	235.846	140.056	189.44	409.948	295.956	117.185	49.5215	54.6845	149.526	50.3686	74.5197
P62268|RS23_RAT	1	1	54.94	40S ribosomal protein S23 OS=Rattus norvegicus GN=Rps23 PE=1 SV=3	883.831	1073.52	644.065	1162.91	1605.87	514.622	277.664	550.66	1190.11	435.97	210.395	263.821	316.17	452.924	504.163	756.957	304.796	172.817	236.244	359.05	523.759	326.639	584.362	231.658	382.4	269.678	169.873	98.8285	255.661	162.491
Q7TNB2-3|TNNT1_RAT	2	2	84.16	Isoform 3 of Troponin T, slow skeletal muscle OS=Rattus norvegicus GN=Tnnt1	834.619	164.796	49.2476	421.095	278.8	234.833	227.478	136.335	131.251	19.283	57.0014	76.6971	143.249	515.608	10.6153	11.9788	1.68475	10.4034	8.9532	10.311	44.61	15.1195	6.33007	8.37552	7.43575	2.76577	22.8444	2.95038	21.7338	49.5198
P11884|ALDH2_RAT	5	5	357.36	Aldehyde dehydrogenase, mitochondrial OS=Rattus norvegicus GN=Aldh2 PE=1 SV=1	3942.71	4102	2431.66	3596.78	2640.02	4491.72	8233.4	4829.9	5858.02	22657.9	880.819	4085.57	2307.14	1127.52	2709.28	688.617	1643.4	2663.35	546.885	4288.15	2484.3	2925.95	2845.93	1069.33	2843.49	386.423	654.392	1167.29	965.908	861.485
O08839-6|BIN1_RAT	2	2	96.52	Isoform AMPH2-6 of Myc box-dependent-interacting protein 1 OS=Rattus norvegicus GN=Bin1	442.131	66.5949	139.078	681.777	141.493	1160.69	3530.28	1497.25	1058.96	246.907	35.1524	15.2353	5.64009	80.9047	83.7424	95.6939	267.328	1104.75	81.1572	23.3944	50.2012	95.0694	32.3579	53.9534	58.2828	88.9403	95.6687	78.3328	31.6188	18.8089
G3V7U0|G3V7U0_RAT	1	1	32.19	Cysteine and glycine-rich protein 3 OS=Rattus norvegicus GN=Csrp3 PE=1 SV=1	77.9964	10.106	5.38951	19.7902	2.37899	98.5324	380.568	63.3597	106.893	1257.9	4.50048	53.1978	13.0342	8.13616	33.4538	1.46225	11.4834	9.61194	3.71	6.49494	12.548	6.71564	18.4207	6.85834	28.0865	2.96991	1.62386	25.7122	3.13998	0
A0A0G2JVQ1|A0A0G2JVQ1_RAT	2	2	141.95	Creatine kinase S-type, mitochondrial OS=Rattus norvegicus GN=Ckmt2 PE=1 SV=1	11746.1	4109.84	8494.93	2944.98	1740.66	7874.65	12063.2	7796.02	6846.03	276.412	914.98	1027.85	170.812	219.538	638.756	841.652	1060.55	2544.09	804.271	933.926	343.842	747.466	296.611	262.966	190.542	85.2334	802.856	46.6232	798.832	278.4
D3ZJA4|D3ZJA4_RAT	2	2	96.53	Protein LOC103694891 OS=Rattus norvegicus GN=Svs6 PE=4 SV=1	46.442	101.752	293.99	93.8743	115.381	13092	691.516	834.859	318.428	1064.57	124.333	126.338	505.64	158.298	500.368	67.6028	258.663	252.478	142.406	127.974	30.3218	46.1309	85.3086	52.8207	135.925	43.082	51.7086	171.298	156.362	48.7299
P62898|CYC_RAT	6	6	337.95	Cytochrome c, somatic OS=Rattus norvegicus GN=Cycs PE=1 SV=2	276.633	618.268	350.458	215.484	181.894	611.491	400.177	640.702	199.633	933.393	302.5	133.51	334.855	206.684	207.993	9049.8	2391.65	3046.82	190.154	1443.56	470.546	329.371	275.805	124.42	150.014	77.3422	96.1855	167.096	101.175	135.709
Q5U300|UBA1_RAT	2	2	125.58	Ubiquitin-like modifier-activating enzyme 1 OS=Rattus norvegicus GN=Uba1 PE=1 SV=1	1923.71	1167.52	665.575	1126.98	1260.9	2218.13	2383.67	1280.99	4086.27	11652	489.194	217.262	759.919	379.564	1162	174.615	436.202	147.574	208.01	968.761	354.827	1006.21	2456.57	630.268	580.925	252.774	305.584	304.748	955.211	250.222
P04276|VTDB_RAT	8	8	698.06	Vitamin D-binding protein OS=Rattus norvegicus GN=Gc PE=1 SV=3	4719.67	1742.72	2713.76	12090.7	2353.37	22535.2	16764.9	8322.83	10045.8	8894.2	2690.51	25973.2	46999.7	33211.7	12683.1	2742.62	1464.13	4907.36	1663.14	4493.28	4524.4	3232.17	4021.56	4397.09	6174.26	2158.78	2162.76	1067.66	3821.06	1066.69
A0A0G2JTW9|A0A0G2JTW9_RAT	2	2	220.47	Protein Hbb-b1 OS=Rattus norvegicus GN=Hbb-b1 PE=1 SV=1	1097.09	1863.94	2047.9	5607.84	3095.16	1727.4	4799.78	3202.94	3309.39	3839.34	535.323	541.577	69.4852	1837.49	726.691	599.29	270.221	956.59	547.212	618.646	250.79	927.592	228.976	453.52	748.332	735.23	433.71	1000.6	424.315	782.647
P02767|TTHY_RAT	2	2	130.51	Transthyretin OS=Rattus norvegicus GN=Ttr PE=1 SV=1	1363.9	552.613	486.058	1999.81	821.095	3390.73	5293.41	2151.66	6384.1	1923.74	441.687	2074.86	235.526	191.097	323.317	97.5309	704.026	98.4861	95.043	1094.87	2990.82	1104.31	2661.7	874.574	975.286	261.289	244.432	607.509	556.886	451.495
G3V851|G3V851_RAT	1	1	37.11	Solute carrier family 17 (Sodium-dependent inorganic phosphate cotransporter), member 6 OS=Rattus norvegicus GN=Slc17a6 PE=4 SV=1	480.79	324.246	137.589	1751.63	563.803	1491.03	3859.62	923.818	2598.96	587.81	192.212	718.931	113.419	240.644	119.793	86.212	271.791	252.14	159.673	112.558	1288.29	209.037	993.566	700.264	902.52	145.615	142.317	329.656	127.91	196.22
M0R979|M0R979_RAT	2	2	126.14	Protein Thbs1 OS=Rattus norvegicus GN=Thbs1 PE=1 SV=2	26.2031	6.01515	116.913	69.3428	39.9343	895.886	1686.71	1762.82	276.303	590.714	21.3709	1784.51	1836.19	35.6948	138.468	180.749	23.8906	59.7198	19.3911	40.0038	37.8454	123.426	21.296	13.0171	24.2588	6.74441	5.53941	46.625	10.9174	13.8049
P48721|GRP75_RAT	3	3	143.94	Stress-70 protein, mitochondrial OS=Rattus norvegicus GN=Hspa9 PE=1 SV=3	1212.54	402.483	160.755	498.534	163.533	1077.44	2947.75	2176.98	561.257	688.204	214.947	173.973	561.599	124.861	450.941	177.275	145.966	264.673	176.662	173.846	172.787	349.785	297.086	99.56	158.915	113.704	122.277	36.0649	242.741	159.649
Q4L1J4|MAGI1_RAT	1	1	39.8	Membrane-associated guanylate kinase, WW and PDZ domain-containing protein 1 OS=Rattus norvegicus GN=Magi1 PE=1 SV=1	992.57	3405.48	176.947	3530.93	4550.67	206.042	81.6594	45.0732	14.5993	125.481	1298.44	8.29474	56.1162	160.273	7.7129	1912.13	9594.76	2577.11	1732.05	4777.07	5572.48	109.896	10872.5	4880.84	1882.52	367.656	587.475	546.065	1253.11	482.192
B5DES1|B5DES1_RAT	1	1	64.8	60S ribosomal protein L23a OS=Rattus norvegicus GN=Rpl23a PE=2 SV=1	6.07051	115.31	54.7785	154.557	136.07	393.443	1095.95	389.982	1053.91	177.148	40.5804	694.702	199.429	45.5651	67.3629	14.9066	88.8731	39.8763	24.2218	27.2278	161.986	262.563	288.816	109.178	377.922	7.70005	5.64871	25.6685	72.4097	25.0353
M0RAQ6|M0RAQ6_RAT	1	1	52.83	Hexokinase-1 OS=Rattus norvegicus GN=Hk1 PE=1 SV=2	448.324	247.321	96.4287	9.57618	370.258	284.479	1157.28	62.1252	35.8794	4.08477	0	0	0	4.50275	4.25755	3.07861	4.84254	9.04533	3.9072	18.4193	34.0382	27.3035	34.7336	13.7868	34.5199	5.56322	19.2404	49.9174	318.46	62.991
Q9QX79|FETUB_RAT	12	12	695.8	Fetuin-B OS=Rattus norvegicus GN=Fetub PE=2 SV=2	7943.96	5138.01	12886.5	7532.53	35292	3922.06	10537.9	3880.41	5811.78	3767.72	2599.27	4746.27	986.484	588.073	1041.82	1213.14	1297.75	1365.33	3085.84	2705.44	2316.52	3430.72	3387.95	2015.9	3620.13	3214.29	1813.38	1036.4	1395.92	4576.2
P56571|ES1_RAT	1	1	58.06	ES1 protein homolog, mitochondrial OS=Rattus norvegicus PE=1 SV=2	463.237	876.375	59.3637	395.585	934.258	3708.49	3640.22	1070.16	615.645	129.838	219.48	27.9836	12.2649	27.6753	37.7225	35.3829	88.3437	125.401	268.307	375.122	371.251	738.389	424.943	177.132	461.332	11.9029	84.5578	85.0977	69.7782	72.2832
Q62920|PDLI5_RAT	3	3	144.81	PDZ and LIM domain protein 5 OS=Rattus norvegicus GN=Pdlim5 PE=1 SV=2	51.5927	211.882	1548.65	233.013	32.4392	1164.09	1690.76	451.874	338.178	1233.35	25.2716	119.229	60.2246	85.9266	83.2032	302.191	219.527	300.796	104.683	139.526	134.931	32.509	18.256	37.3862	62.2221	13.4435	7.42309	226.151	34.7197	22.5056
P16409|MYL3_RAT	17	17	1537.62	Myosin light chain 3 OS=Rattus norvegicus GN=Myl3 PE=1 SV=2	55005.4	11363.5	10660.7	33443.8	10439.4	16868	283287	68552.3	50154.8	22842.3	13876.3	14241.5	36143	120785	6431.49	8361.42	8425.43	5858.32	6808.09	5633.86	4746.64	7194.64	6179.08	5870.9	5163.29	3905.82	7229.95	6409.35	5323.87	2706.61
D4A306|D4A306_RAT	1	1	31.62	Protein Rnf207 OS=Rattus norvegicus GN=Rnf207 PE=4 SV=1	6.58272	44.2018	38.5439	6.34859	79.4602	2.0844	31.7315	14.7282	17.6059	1.0831	69.3497	65.1984	51.1382	136.565	85.1064	52.9488	27.883	110.873	311.602	50.2633	52.5721	486.405	234.223	140.683	246.656	264.627	206.978	6211.68	107.242	206.296
C0JPT7|C0JPT7_RAT	4	4	222.14	Filamin alpha OS=Rattus norvegicus GN=Flna PE=1 SV=1	1811.89	1453.07	2027.67	220.705	742.795	109.42	656.17	173.861	297.389	393.198	325.853	484.955	161.247	296.006	242.582	104.403	54.4137	322.928	501.787	11.5518	76.2844	78.5965	140.013	53.7392	80.5048	53.2692	27.5958	135.998	55.0442	55.0873
Q6MG90|Q6MG90_RAT	7	7	434.08	Complement component 4, gene 2 OS=Rattus norvegicus GN=C4b PE=1 SV=1	1920.71	2539.15	2429.68	2743.5	1326.3	2989.33	4981.91	1546.47	5027	3152.37	319.17	394.686	1576.64	823.043	253.088	331.625	1687.01	2762.22	1226.11	386.729	869.129	1395.23	1209.2	1202.77	1390.61	560.299	482.021	453.372	892.802	860.632
P04466|MLRS_RAT	24	24	1572.71	Myosin regulatory light chain 2, skeletal muscle isoform OS=Rattus norvegicus GN=Mylpf PE=1 SV=2	21023.6	40081.3	14930.1	20947.8	27260	616506	200732	244987	47357.1	64060	11817.4	86399.3	21557.7	12935.1	23838.5	12345.8	55863.4	23548.4	13501	14920.4	30079	12645	14558.2	6013.69	6416.74	7541.36	27249.4	33850.5	10452	4651.07
P85973|PNPH_RAT	3	3	187.11	Purine nucleoside phosphorylase OS=Rattus norvegicus GN=Pnp PE=1 SV=1	8841.07	3956.4	1207.64	21497.4	2676.27	38390.5	31435.6	18151.1	46313.6	1659.18	1080.13	613.04	665.507	604.887	907.667	1453.24	9347.59	10770.7	1691.07	7587.8	9318.69	2529.12	4431.86	2235.53	4074.86	1001.02	1648.01	771.55	3008.85	675.195
A0A0H2UHY9|A0A0H2UHY9_RAT	10	10	719.43	Troponin T, fast skeletal muscle OS=Rattus norvegicus GN=Tnnt3 PE=1 SV=1	2725.99	5262.71	1461.46	2151.66	2558.93	27741.8	16119.3	33071.3	9186.8	6181.61	1271.4	3732.3	21526.6	14547.6	2530.96	5259.63	2686.89	5845.94	1264.01	1353.43	2557.64	1894.45	1353.78	1086.56	835.8	790.537	1971.48	2071.08	1999.74	1319.34
D3ZAF5|D3ZAF5_RAT	7	7	499.96	Periostin, osteoblast specific factor (Predicted), isoform CRA_a OS=Rattus norvegicus GN=Postn PE=1 SV=1	5918.07	3866.5	4937.76	1251.51	7142.88	1557.01	3971	2755.43	10205.8	3464.36	952.672	423.759	369.387	1884.97	817.38	787.919	441.44	2320.3	1590.89	614.915	1005.36	963.661	1397.52	1147.92	2881.85	894.274	682.894	1124.16	689.002	1070.29
M0RD14|M0RD14_RAT	2	2	135.22	Pyruvate kinase OS=Rattus norvegicus GN=LOC100362738 PE=3 SV=2	2699.57	782.894	1579.83	2947.34	3281.29	3298.17	10002.7	2920.22	5115.87	85976.6	1543.13	9627.16	1386.42	3073.71	8717.2	335.098	3285.09	3995.08	1313.11	2095.57	1264.12	573.633	914.264	413.911	980.16	259.134	158.217	282.313	1148.48	423.168
P70623|FABP4_RAT	5	5	399.1	Fatty acid-binding protein, adipocyte OS=Rattus norvegicus GN=Fabp4 PE=1 SV=3	10566.8	9226.87	1380.36	7565.51	5625.51	21532.1	64664.4	12126.3	56726.7	6809.41	3822.65	15308.5	17383.4	7870.1	3367.47	2757.3	5048.16	11034	2438.78	4706.6	4058.88	2741.74	2503.99	1871.55	2127.94	2653.46	1895.68	2473.06	2851.9	2821.79
Q4KLJ0|Q4KLJ0_RAT	1	1	48.92	High mobility group nucleosomal binding domain 2 OS=Rattus norvegicus GN=LOC100360316 PE=1 SV=1	0	2.16074	0.190679	0	0	26.3822	0	0.82237	2.18668	0	0.861916	1.09911	0	0	0	248.332	72.3592	2.53352	21.0697	455.66	0	0.738556	0	0	0	0	0	41.3525	0	0
D3ZG21|D3ZG21_RAT	3	3	82.48	Protein Tcf20 OS=Rattus norvegicus GN=Tcf20 PE=1 SV=1	123.868	28.6783	52.5101	39.2866	73.427	5175.35	448.269	132.374	486.512	253.957	466.248	3624.29	1557.01	92532	2005.83	273.121	584.486	400.332	544.592	349.622	111.709	523.424	34.8854	105.671	174.197	234.264	259.399	54.0704	506.278	194.002
A0A0G2K7U7|A0A0G2K7U7_RAT	1	1	29.9	Protein Ankrd27 OS=Rattus norvegicus GN=Ankrd27 PE=1 SV=1	55.5365	97.2584	83.6431	254.152	215.26	115.717	26.9628	70.7488	97.5292	215.232	406.946	93.7837	735.879	716.035	293.106	602.271	685.729	678.644	344.512	327.263	304.463	267.002	492.36	531.08	473.86	223.005	173.883	270.705	261.106	212.057
P63245|RACK1_RAT	1	1	56.16	Receptor of activated protein C kinase 1 OS=Rattus norvegicus GN=Rack1 PE=1 SV=3	553.039	100.141	102.773	572.843	72.5997	328.6	55.4442	191.444	467.029	214.374	35.8131	1.03832	0	221.28	17.0613	2.24615	12.8745	2.64274	1.89594	1.99418	5.974	40.457	213.906	112.867	143.376	2.74422	2.46065	6.46988	80.891	5.52985
D3ZHA7|D3ZHA7_RAT	7	7	490.06	Similar to Myosin light chain 1 slow a (Predicted) OS=Rattus norvegicus GN=RGD1560334_predicted PE=4 SV=1	1543.35	423.249	166.038	498.836	164.576	862.282	9959.34	1431.01	1001.61	869.938	436.688	989.741	995.122	11262.7	1063.74	204.066	219.617	251.011	248.511	249.003	442.846	217.911	104.556	82.8406	134.308	446.041	153.303	121.051	126.059	161.07
P97590|LEG7_RAT	3	3	170.09	Galectin-7 OS=Rattus norvegicus GN=Lgals7 PE=2 SV=4	5869.16	276.21	108.896	150.432	171.245	1313.04	2871	1831.29	165.49	214.364	55.0853	355.399	21.6882	20.6065	77.4365	26.6753	50.7311	118.964	26.4999	41.5123	152.339	56.3111	34.649	43.5357	54.6227	24.3204	37.0301	70.6523	15.4485	9.08563
P58775|TPM2_RAT	15	15	992.05	Tropomyosin beta chain OS=Rattus norvegicus GN=Tpm2 PE=1 SV=1	44357.9	78981	117548	53913.1	36030.9	51657.4	134236	110169	67606.9	64636.8	38612	14496.4	13088.3	23436.2	11742	8462.27	18261.9	34642.5	9752.99	5310.98	19379.4	36347.4	11795.8	17186.6	3566.37	17546.2	48945.3	5996.94	11475.7	3393.75
P13413|TNNI1_RAT	3	3	175.18	Troponin I, slow skeletal muscle OS=Rattus norvegicus GN=Tnni1 PE=1 SV=2	3071.3	1010.54	3507.47	515.709	254.058	306.576	5496.59	535.35	1568.05	629.401	80.7869	193.456	1008.55	1698.25	1086.85	67.0436	98.8001	197.934	42.3316	42.0693	48.5847	84.6207	107.062	42.6162	35.5742	1.03834	34.2172	344.224	76.3499	59.6621
Q6IMF3|K2C1_RAT	3	3	229.01	Keratin, type II cytoskeletal 1 OS=Rattus norvegicus GN=Krt1 PE=2 SV=1	4852.93	525.454	360.664	989.427	255.073	342.184	636.805	636.278	936.639	518.131	162.12	630.135	284.181	821.677	160.202	13.4417	112.025	107.222	89.347	139.597	32.8735	258.75	605.693	209.529	309.141	82.8828	102.378	64.6942	41.3936	46.4935
F1M949|F1M949_RAT	1	1	26.58	Protein Ckap5 OS=Rattus norvegicus GN=Ckap5 PE=1 SV=3	54.8949	18.5008	4.44678	31.4426	2.03841	103.468	195.14	58.8109	114.333	64.1081	6.07124	228.709	97.2518	51.7114	153.437	2.08355	5.08632	22.4743	8.29598	27.0426	44.3586	2.50072	0	0.679105	1.04453	102.227	150.617	236.49	71.3611	19.1842
G3V6E1|G3V6E1_RAT	7	7	408.51	Protein Myh1 OS=Rattus norvegicus GN=Myh2 PE=1 SV=3	3017.45	2304.84	5347.23	1700.63	2305.35	13991.3	13671.9	22561.8	3587.44	20650.6	2456.73	9959.84	3071.15	4706.06	2982.25	1863.45	3772.66	5692.23	2959.35	2903.76	2237.06	2620.43	2740	2474.3	2397.12	2315.74	6821.18	1497.86	1979.59	1643.67
A0A0G2JSH9|A0A0G2JSH9_RAT	6	6	379.32	Peroxiredoxin-2 OS=Rattus norvegicus GN=Prdx2 PE=1 SV=1	25187.8	3931.61	7950.73	17111.6	6434.74	15623.1	23847.1	38642.1	19883.9	10762.7	1520.25	1688.06	1371.12	539.174	1983.78	361.277	7613.34	11577.7	1072.26	10679.5	5475.55	7066.74	6444.49	1875.95	5041.57	324.371	2146.51	192.243	3301.9	1901.86
P14480|FIBB_RAT	4	4	345.92	Fibrinogen beta chain OS=Rattus norvegicus GN=Fgb PE=1 SV=4	4427.58	2963.38	1161.4	2322.28	3804.43	4145.54	3386.24	4935.14	5676.22	1684.95	1541.69	1038.75	1566.43	2051.58	1002.42	342.99	638.968	1727.53	417.673	592.29	1626.18	1785.79	1325.21	832.793	974.139	776.398	539.432	3883.11	649.564	864.677
P15865|H14_RAT	4	4	276.05	Histone H1.4 OS=Rattus norvegicus GN=Hist1h1e PE=1 SV=3	1857.29	1894.43	968.446	1830	2040.48	2118.82	3371.14	1945.6	4640.57	1097.19	390.376	2599.74	2944.71	2046.91	1550.09	664.178	1103.7	1085.06	431.139	743.189	2550.47	1245.48	1185.85	750.088	1387.83	228.484	433.314	221.602	605.711	693.545
P07632|SODC_RAT	7	7	497.78	Superoxide dismutase [Cu-Zn] OS=Rattus norvegicus GN=Sod1 PE=1 SV=2	3025.21	2895.01	4323.3	14781.7	8920.35	12502.3	7140.29	8802.26	12591.5	4688.14	907.759	3339.07	2722.58	11474.6	5733.48	1568.08	1999.61	4152.96	782.865	5323.81	9579.13	2436.37	4328.37	1971.23	3968.82	636.292	1149.11	668.905	1311.94	581.308
D3ZN64|D3ZN64_RAT	1	1	69.2	Protein Col28a1 OS=Rattus norvegicus GN=Col28a1 PE=4 SV=3	39.5301	31.003	428.763	11.0107	6.66532	171.648	9.87698	21.9669	308.428	75.8925	1869.29	5.2084	4.91694	44.4513	5.14871	5658.95	6113.87	583.17	6815.96	4924.65	1255.88	562.394	108.42	438.671	422.781	2089.04	1381.64	48.9543	255.23	907.718
Q5RKI0|WDR1_RAT	2	2	87.22	WD repeat-containing protein 1 OS=Rattus norvegicus GN=Wdr1 PE=1 SV=3	89.8896	632.834	139.949	241.812	230.297	900.521	1188.31	361.347	450.578	973.417	123.39	466.758	132.047	510.907	397.641	88.1188	152.391	282.504	124.55	160.15	158.103	234.846	212.619	42.9537	162.735	73.1923	81.263	26.7325	174.592	73.1652
A0A0G2JV52|A0A0G2JV52_RAT	1	1	28.44	Complement C4 (Fragment) OS=Rattus norvegicus GN=C4a PE=1 SV=3	37.2628	14.5175	7.94044	61.7035	5.53117	34.9024	129.873	66.9478	12.349	3184.08	3.22315	16.4279	0.943533	21.083	27.1888	1.37608	3.4552	1.77596	0.883327	1.16059	74.8903	11.3459	69.0095	29.9792	32.7761	2.05444	6.49843	10.4502	3.83877	10.1963
P04636|MDHM_RAT	16	16	1063.31	Malate dehydrogenase, mitochondrial OS=Rattus norvegicus GN=Mdh2 PE=1 SV=2	24968.2	26688.2	15633.1	13351.6	7115.23	27222	22935.8	59336.2	23866.7	16126	5312.5	6880.16	6224.67	12770.8	13113.2	108173	13751.1	17391.9	4153.08	18170.2	9976.09	3590.14	3025.97	2904.52	4170.27	3967.72	5918.31	1443.49	7937.05	2157.59
A0A0H2UHK5|A0A0H2UHK5_RAT	1	1	45.34	Protein LOC100912445 OS=Rattus norvegicus GN=LOC100912445 PE=1 SV=1	48.7565	23.9109	6.52503	8.92772	48.8969	220.48	24.4865	38.0405	70.4942	316.917	0	68.3904	11.4113	6.84907	0.70024	0	0	0.718681	0	0	0	42.4427	14.9543	3.02095	4.64899	1.09876	21.5117	98.9928	14.5971	4.6875
Q63355|MYO1C_RAT	2	2	81.91	Unconventional myosin-Ic OS=Rattus norvegicus GN=Myo1c PE=1 SV=2	564.133	713.567	84.5755	345.126	688.69	855.769	435.246	986.394	568.771	350.81	231.568	312.118	193.553	261.635	173.63	15.7413	267.524	179.175	83.0993	37.6076	187.574	230.055	328.361	152.802	272.123	86.7579	93.0948	83.6942	107.22	156.503
P61983|1433G_RAT	1	1	42.98	14-3-3 protein gamma OS=Rattus norvegicus GN=Ywhag PE=1 SV=2	9836.69	3625.39	1722.64	7575.19	4090.93	8350.51	13623.2	6238.99	21575.7	3128.59	46663.2	19918	26996.2	4906.19	56393	33391.3	48790.7	51685.7	26956.6	24450	37565.2	19771.8	18702.1	22677.3	26096.2	32297.9	21857.6	7262.76	15753.5	18713.8
B0BNN3|CAH1_RAT	3	3	108.68	Carbonic anhydrase 1 OS=Rattus norvegicus GN=Ca1 PE=1 SV=1	1306.06	245.589	225.33	2567	491.52	1854.09	783.801	1115.76	2310.47	518.229	457.711	151.109	174.435	40.7624	243.739	29.442	187.104	48.462	47.2874	606.215	129.318	769.237	321.179	158.038	271.373	46.3992	66.0853	64.1652	231.053	58.3746
A0A0G2K484|A0A0G2K484_RAT;Q29RW1|MYH4_RAT	49	49	3718.53	Protein Myh1 OS=Rattus norvegicus GN=Myh1 PE=1 SV=1	36062.4	36731.9	32857.3	43129.7	40920.9	202550	90072	84867.9	54104.4	75848.8	11135.5	52491	51674.2	18793.7	36105.8	44600	120249	241282	28031.2	19229.1	23738.2	16499.5	17676.8	12230.5	13425.9	12170.5	27104.8	16694.8	20773.4	10350.5
P62986|RL40_RAT	4	4	332.56	Ubiquitin-60S ribosomal protein L40 OS=Rattus norvegicus GN=Uba52 PE=1 SV=2	1954.16	1962.13	1654.77	2123.24	1579.04	5445.46	4885.74	4559.39	5290.86	6697.77	2438.14	11341.3	11319.4	21124.9	6132.91	2797.62	1995.8	3145.67	1996.89	1849.01	4513.47	2747.77	3670.71	2720.91	2395.73	1089.69	2016.91	2551.72	7553.55	961.989
A0JPJ7|OLA1_RAT	1	1	34.64	Obg-like ATPase 1 OS=Rattus norvegicus GN=Ola1 PE=2 SV=1	148.79	105.437	265.417	171.702	201.485	233.975	1743.05	1114.81	542.453	1659.34	79.2808	15.6371	5.8045	187.157	212.884	106.103	92.9761	38.9629	541.263	42.3262	736.763	201.259	1087.55	990.532	1221.41	293.963	152.896	39.1776	68.5231	26.5999
Q68FY0|QCR1_RAT	1	1	42.86	Cytochrome b-c1 complex subunit 1, mitochondrial OS=Rattus norvegicus GN=Uqcrc1 PE=1 SV=1	2349.45	2178.21	245.082	197.476	1661.35	4069.84	2145.45	2002.67	2330.99	133.529	102.824	172.865	16.3423	29.2914	5.29828	54.9371	74.1254	265.637	160.333	523.88	120.062	690.88	1824.54	594.116	1057.21	208.427	368.37	91.5713	421.306	701.374
Q5XI78|ODO1_RAT	1	1	52.6	2-oxoglutarate dehydrogenase, mitochondrial OS=Rattus norvegicus GN=Ogdh PE=1 SV=1	737.284	431.327	10.4088	282.831	282.425	428.638	628.713	389.306	364.167	508.555	33.2087	38.1194	4.89105	64.494	15.5687	7.88294	131.294	371.868	15.7348	147.491	63.1002	36.8802	70.1312	104.269	51.1602	8.74928	10.0897	9.8607	26.8406	31.7708
Q9EPB1|DPP2_RAT	1	1	57.44	Dipeptidyl peptidase 2 OS=Rattus norvegicus GN=Dpp7 PE=1 SV=1	531.458	215.806	219.623	1675.94	296.05	1287.82	1391.47	1266.2	2991.17	1059.68	429.84	67.4621	258.328	908.644	218.921	289.635	461.606	2503.24	579.034	240.633	511.465	593.863	286.843	111.851	113.858	82.7323	36.1014	274.894	112.758	25.2816
P50137|TKT_RAT	5	5	335.09	Transketolase OS=Rattus norvegicus GN=Tkt PE=1 SV=1	954.211	9917.01	8589.69	7735.2	7754.05	5656.15	2207.57	2823.4	6387.82	1760.03	2498.42	272.242	456.367	414.52	103.708	147.954	1432.11	342.204	108.706	3087.7	4012.99	1321.97	2795.53	1814.28	2221.52	170.135	397.911	614.121	1750.47	428.136
M0RBU0|M0RBU0_RAT	39	39	2889.45	Cartilage oligomeric matrix protein OS=Rattus norvegicus GN=Comp PE=4 SV=1	30284.1	14016	13262.2	28112.9	10779.3	27575.8	29228.7	20762	52695.2	26972.1	38333	390808	429293	86856.2	93826.9	28492.1	61633.7	74093.5	37462	185062	34473.2	64354.2	21644.5	22636.4	32805.2	17550.8	29723.3	18103.1	59409.7	17385.7
P09495|TPM4_RAT	4	4	158.52	Tropomyosin alpha-4 chain OS=Rattus norvegicus GN=Tpm4 PE=1 SV=3	1688.47	910.03	1894.36	1713.79	591.751	328.594	174.839	583.895	319.125	946.328	395.455	164.501	462.4	509.67	255.868	418.281	710.641	1125.74	603.146	1311.58	1737.45	934.059	1989.01	1323.42	3911.02	160.418	596.636	371.82	1292.71	458.814
O88201|CLC11_RAT	1	1	33.56	C-type lectin domain family 11 member A OS=Rattus norvegicus GN=Clec11a PE=2 SV=1	158.686	69.13	160.452	356.371	168.291	687.634	843.737	230.697	507.527	480.387	503.768	799.254	824.102	789.214	888.56	215.411	379.351	466.388	133.637	75.8462	74.803	380.921	212.749	217.331	235.427	24.5563	109.839	226.614	174.071	157.937
A0A0A0MXW3|A0A0A0MXW3_RAT	1	1	58.33	Histone H2A OS=Rattus norvegicus GN=H2afz PE=3 SV=1	110.345	465.284	67.3288	137.184	460.692	60.5531	276.958	58.656	78.2267	56.9149	21.5409	0.416714	7.71379	5.36708	5.92662	299.447	8.26595	1680.01	219.197	7.02593	82.3163	270.522	419.921	351.86	196.859	112.223	405.009	433.655	2115.45	160.833
A0A0G2K3X1|A0A0G2K3X1_RAT	5	5	267.28	Troponin I type 2 (Skeletal, fast), isoform CRA_a OS=Rattus norvegicus GN=Tnni2 PE=1 SV=1	936.909	1599.5	195.238	426.306	750.612	1678.41	2695.11	4442.88	958.539	3958.78	57.3593	917.409	747.09	932.795	218.503	180.987	438.849	527.453	146.16	69.363	427.649	177.893	138.979	84.3763	127.949	83.645	441.405	659.618	239.073	107.06
B1WC34|B1WC34_RAT	1	1	32.15	Protein Prkcsh OS=Rattus norvegicus GN=Prkcsh PE=1 SV=1	442.92	223.495	247.365	297.75	203.819	693.024	771.27	625.436	647.863	796.532	218.335	778.122	165.217	322.768	1087.8	122.343	45.8575	43.8593	78.5697	785.497	495.48	367.84	450.763	179.562	585.059	19.0842	86.0518	19.7462	315.592	77.2465
G3V8B0|G3V8B0_RAT	18	18	1324.07	Myosin-7 OS=Rattus norvegicus GN=Myh7 PE=1 SV=1	31802	8439.3	7831.15	12668.8	9669.78	5749.88	37887.4	9542.26	20414.1	9829.66	4715.04	9308.07	10590.2	7035.91	14641.3	9516.38	16220	9049.55	6247.61	4404.47	6753.24	7615.06	5657.08	5084.07	5330.33	2076.5	4184.28	2607.03	3021.43	2908
Q9EQS0|TALDO_RAT	1	1	53.03	Transaldolase OS=Rattus norvegicus GN=Taldo1 PE=1 SV=2	67.4049	32.1528	76.2346	106.678	18.1993	94.3877	226.294	229.063	493.403	261.146	60.216	180.168	405.152	209.604	265.141	5.16206	24.1842	5.15476	77.7933	14.2614	58.6527	101.221	26.0643	16.4399	38.1311	41.5248	52.1081	1324.72	141.404	90.7666
F1LMS5|F1LMS5_RAT	13	13	953.65	Thrombospondin-4 OS=Rattus norvegicus GN=Thbs4 PE=1 SV=1	6811.72	2543.99	4742.33	12380.6	2949.62	21505.1	29091.1	15890.3	37764.9	17322.2	3925.32	33055.8	134643	16660.5	27543.4	5627.95	16630.6	6571.05	4757.56	11574.8	7678.42	9490.34	5590.07	4390.39	5355.27	3523.48	5346.18	3312.08	7068.8	2104.39
P35213-2|1433B_RAT	1	1	44.16	Isoform Short of 14-3-3 protein beta/alpha OS=Rattus norvegicus GN=Ywhab	1.22268	0	6.63226	4.94718	0.992079	4.77409	19.9228	15.1253	5.42845	148.777	8.1218	0	18.9407	11.2612	6.6717	1.44861	6.25366	4.21157	0.240025	2.38906	0	2.99768	5.22532	5.91721	0	402.316	54.5876	646.399	4.75828	129.425
R4GNK3|R4GNK3_RAT	2	2	100.58	Thioredoxin OS=Rattus norvegicus GN=Txn1 PE=1 SV=1	5445.27	5744.47	1815.97	5374.69	4679.56	4806.59	2606.99	1160.83	6567.62	2772.39	227.965	3324.71	302.874	554.72	227.411	357.344	601.925	454.011	242.042	2242.92	2359.35	1708.47	1637.83	711.702	4063.12	437.135	972.414	1810.93	2695.45	1240.42
Q920L2|SDHA_RAT	2	2	124.62	Succinate dehydrogenase [ubiquinone] flavoprotein subunit, mitochondrial OS=Rattus norvegicus GN=Sdha PE=1 SV=1	702.749	284.382	335.575	225.22	309.929	3066.84	11335.3	2828.05	3695.07	1913.52	423.506	1843.23	5832.52	362.664	817.501	845.193	332.662	586.873	271.986	1075.44	393.172	607.274	790.735	1188.71	355.713	492.766	1412.11	277.174	566.447	1687.27
P19804|NDKB_RAT	5	5	260.22	Nucleoside diphosphate kinase B OS=Rattus norvegicus GN=Nme2 PE=1 SV=1	1362.15	1065.2	1555.33	1739.76	743.302	13454.1	6765.92	4854.34	5051.78	4440.18	646.476	1267.62	7335.47	3291.6	3286.6	764.113	1428.12	1204.35	5121.27	898.415	2860.89	934.581	2421.41	618.353	627.391	671.488	536.285	1779	611.548	255.772
A0A0G2JUA5|A0A0G2JUA5_RAT	63	63	4069.94	Protein Ahnak OS=Rattus norvegicus GN=Ahnak PE=1 SV=1	112738	82968.8	70159	190451	134078	211994	202251	149145	309777	134215	65827.8	202485	238553	65163.3	69134.4	33272.8	113600	140032	32430.6	81734.8	142029	84086.3	151193	100197	148806	25145.5	39663.1	29650.1	73794.6	41500.5
A0A0H2UHR7|A0A0H2UHR7_RAT	7	7	337.38	Filamin-C OS=Rattus norvegicus GN=Flnc PE=1 SV=1	5370.68	2592.23	5360.84	2421.78	1535.3	6745.95	3708.72	5203.29	5469.83	2532.2	1554.53	4334.59	3140.04	5308.39	2919.15	2153.49	1461.3	1302.49	2137.59	1138.47	1495.46	1417.09	1287.48	1005.89	1192.15	2682.28	2150.3	4031.32	1407.13	1008.36
P30904|MIF_RAT	2	2	96.21	Macrophage migration inhibitory factor OS=Rattus norvegicus GN=Mif PE=1 SV=4	298.758	440.604	2614.14	1312.7	1111.6	1653.05	1945.76	721.295	1194.67	1214.47	244.997	108.108	85.6166	988.772	55.1866	403.796	119.863	410.313	784.991	258.972	2548.03	953.926	1068.06	1143.33	2455.02	1074.03	566.712	290.168	1092.17	1697.51
P62632|EF1A2_RAT	1	1	26.37	Elongation factor 1-alpha 2 OS=Rattus norvegicus GN=Eef1a2 PE=1 SV=1	279.16	71.4976	228.353	106.522	69.7292	78.1866	552.008	342.734	161.154	668.732	10.5689	37.8196	12.6156	163.67	132.629	31.3204	139.362	38.716	13.8607	9.58249	26.8825	24.3648	15.9736	4.0987	12.7595	10.7929	28.5877	5.9081	135.877	30.8208
A0A0G2KAJ7|A0A0G2KAJ7_RAT	8	8	364.1	Collagen alpha-1(XII) chain OS=Rattus norvegicus GN=Col12a1 PE=1 SV=1	475.523	1318.11	729.708	281.127	856.339	540.27	515.718	385.567	1024.88	552.577	913.482	6674.57	10829.3	945.422	2720.79	1968.5	707.704	15096	2236.01	340.986	528.692	676.437	275.765	156.314	212.853	177.686	142.488	618.445	143.006	205.555
P02650|APOE_RAT	6	6	369.36	Apolipoprotein E OS=Rattus norvegicus GN=Apoe PE=1 SV=2	1294.24	1254.3	3910.67	2888.65	1122.88	2398.58	1780.25	4521.94	3308.31	1207.06	915.21	2334.14	10796.7	2372.78	1807.16	816.759	1295.48	1390.98	951.211	1580.05	3200.8	3008.18	4809.56	1480.83	2077.47	368.216	425.274	1298.01	461.849	344.596
Q64578|AT2A1_RAT	4	4	241.61	Sarcoplasmic/endoplasmic reticulum calcium ATPase 1 OS=Rattus norvegicus GN=Atp2a1 PE=1 SV=1	930.321	2892.6	1139.79	350.57	718.025	5626.24	3742.83	3209.99	531.252	4791.42	129.071	932.212	275.011	356.144	199.853	190.347	2249.12	2779.58	171.964	568.174	303.008	509.464	320.936	215.965	304.08	128.354	481.086	165.664	399.058	119.825
P24090|FETUA_RAT	14	14	831.13	Alpha-2-HS-glycoprotein OS=Rattus norvegicus GN=Ahsg PE=1 SV=2	138995	30101	24287.4	268596	29234.8	218098	166900	77733.9	181269	118929	18966.8	89986	136026	85265.3	41559.6	16480.9	6032.46	14672.9	21753.7	67366.9	21924.8	25009.8	11257.5	11098.9	19315.7	14460.8	33716.6	22718.6	81423.8	20425.3
Q66HS7|PDLI3_RAT	2	2	159.05	PDZ and LIM domain protein 3 OS=Rattus norvegicus GN=Pdlim3 PE=1 SV=2	1846.72	4192.46	9341.02	626.742	1758.23	9524.97	2290.17	5467.47	4014.21	120.35	1098.39	205.983	30.6165	206.475	153.712	241.898	1854.91	34.2135	58.008	4.57637	317.474	334.991	316.021	82.8826	33.0476	33.6228	236.63	0.434539	52.0899	26.7552
Q5RJR9|Q5RJR9_RAT	1	1	147.03	Serine (Or cysteine) proteinase inhibitor, clade H, member 1, isoform CRA_b OS=Rattus norvegicus GN=Serpinh1 PE=1 SV=1	797.295	652.108	655.776	6462.82	1671.96	468.474	901.379	603.159	1399.99	1286.3	95.2992	43.4781	13.8277	957.059	15.2088	149.105	40.1642	1809.18	1197.8	63.351	994.998	995.95	1308.35	1372.55	754.49	620.297	1282.11	2323.92	2638.02	1217.19
D3ZBN0|H15_RAT	1	1	42.76	Histone H1.5 OS=Rattus norvegicus GN=Hist1h1b PE=1 SV=1	323.334	171.887	6.9044	199.483	350.274	0	282.49	130.069	35.2468	182.577	48.6198	51.0158	2.48928	0	1.26194	0.0167625	0	0.973562	0	0	2.6435	60.4809	87.9089	15.2887	17.6053	0	1.42224	0	10.612	17.4051
A0A0G2QC06|A0A0G2QC06_RAT	18	18	1132.11	Serotransferrin OS=Rattus norvegicus GN=Tf PE=1 SV=1	5414.46	3514.16	5128.74	5265.19	3926.19	16051.4	18250.2	11803.1	20714.9	53468.6	2246.08	12202.9	7515.93	19924.5	46848.3	2865.08	5192.17	15186.9	2899.45	6050.14	4011.46	5348.27	3542.38	3152.53	3848.03	1817.67	3683.85	4335.29	6625.9	3337.15
P31000|VIME_RAT	43	43	3202	Vimentin OS=Rattus norvegicus GN=Vim PE=1 SV=2	139434	188622	78967.6	268623	175137	94483.6	162685	143669	272353	83549.2	60830.5	107934	130512	111177	66820.5	23764.4	101048	264623	84207.9	116632	174866	182680	256696	144497	181644	17683.5	48493.6	20980	67651.7	52491.6
Q925F0|SMPX_RAT	2	2	102.96	Small muscular protein OS=Rattus norvegicus GN=Smpx PE=1 SV=1	87.6245	62.2958	365.355	58.9443	38.2212	895.262	707.567	710.603	151.885	31.5771	18.5775	48.8268	26.4887	4.25244	45.6286	105.827	33.308	61.2184	20.7816	50.9184	10.7715	38.7633	46.6987	19.9779	21.8309	56.9187	43.1816	12.7269	22.7316	35.8759
G3V7K3|G3V7K3_RAT	8	8	616.72	Ceruloplasmin OS=Rattus norvegicus GN=Cp PE=1 SV=1	13529.3	7409.39	4775.41	9487.14	5742	12195.7	16114.3	10823.3	16153.2	6888.8	1394.7	8796.5	6767.65	1889.38	3805.62	585.856	4182.09	3316.35	787.716	5931.52	7867.42	5672.3	7252.47	4110.07	6167.15	672.649	3343.86	1279.72	4577.29	2151.77
Q6P6V0|G6PI_RAT	14	14	980.96	Glucose-6-phosphate isomerase OS=Rattus norvegicus GN=Gpi PE=1 SV=1	13572.6	29502.2	14526.7	15407.1	9902.06	82662.4	55707.8	56081.7	24456.2	120254	4803.45	19140.6	11804.4	6399.96	12364.2	8444.23	13798.8	27363.8	6710.42	4620.58	10681	18111.3	14349.7	16445.5	19369	6358.43	16522.6	1402.14	15150	20857.9
Q6B345|S10AB_RAT	1	1	43.19	Protein S100-A11 OS=Rattus norvegicus GN=S100a11 PE=3 SV=1	4.70133	3.53159	14.8938	7.34716	4.44856	34.9422	26.852	13.3362	248.433	58.1961	34.4737	31.9134	206.001	42.8502	83.5619	83.9158	55.8852	37.8252	61.8955	255.153	49.9908	33.7174	16.8134	0.868243	4.54794	19.4656	26.1549	17.7567	28.5089	11.757
F1M7X3|F1M7X3_RAT	2	2	92.89	Protein Cdh13 OS=Rattus norvegicus GN=Cdh13 PE=1 SV=3	140.941	1397.6	486.388	95.4503	423.837	616.386	65.1454	176.261	125.066	3918.61	17.6379	432.965	6.80261	0	0.0208689	4.12917	6.63681	35.2987	21.5036	40.8991	79.8338	88.0856	201.602	162.682	132.551	22.1609	96.1207	75.1633	25.4998	44.8301
A0A0G2K531|A0A0G2K531_RAT	2	2	92.79	Glutathione peroxidase OS=Rattus norvegicus GN=Gpx3 PE=1 SV=1	483.303	14.0946	57.5847	32.1847	10.3225	134.911	142.183	33.6178	63.9206	246.874	20.9127	370.85	91.2805	5924.35	790.219	14.4263	49.4694	68.0807	4.37913	9.69098	20.4692	68.932	23.3532	26.7242	18.404	8.38015	4.81807	2.71358	2.33268	22.546
P20761|IGG2B_RAT	3	3	127.64	Ig gamma-2B chain C region OS=Rattus norvegicus GN=Igh-1a PE=1 SV=1	6024.28	1164.45	573.674	8762.57	584.953	9045.82	5699.1	6339.73	8965.31	3147.52	386.805	1310.11	508.832	419.81	252.338	227.068	630.989	1153.77	185.806	4768	1410.35	890.671	512.748	618.148	971.736	519.365	567.73	628.853	1620.51	1294.22
F1LTN6|F1LTN6_RAT	5	5	469.46	Protein Igkv6-20 OS=Rattus norvegicus GN=Igkv6-20 PE=1 SV=2	23692.4	9535.18	6914.97	29155.4	8170.38	68352.6	46868	45459.5	73573.3	13945.8	4347.81	11386.4	26576.5	8345.24	12854.7	7191.19	3836.21	4373.64	6369.89	10899.2	9389.67	11739.7	7604.95	5622.22	8350.97	8711.84	16736.2	4084.41	43324.4	14197.1
G3V8V3|G3V8V3_RAT	33	33	2521.25	Alpha-1,4 glucan phosphorylase OS=Rattus norvegicus GN=Pygm PE=1 SV=1	34231.4	33205.3	27084.4	17544.6	14513.7	158693	205127	260531	84761.3	279766	141948	37998.6	51466	43588.7	27254.4	16184.1	78792.8	58141.7	86741.4	63465.7	41863.2	72864.2	59990	95630.5	86706.7	143305	149384	15358.1	137840	183291
P51886|LUM_RAT	16	16	1190.2	Lumican OS=Rattus norvegicus GN=Lum PE=1 SV=1	63434.8	38684	25248.6	133395	49920.8	141748	180908	106773	361585	124192	26875.1	42675	113085	31498.2	36387.9	9255.13	36638.5	49219	23891.4	84191.8	51663	55811.9	58877.7	44095.7	67461	9791.74	22041.1	15318	72728.1	37599.8
P08733|MLRV_RAT	15	15	1005.54	Myosin regulatory light chain 2, ventricular/cardiac muscle isoform OS=Rattus norvegicus GN=Myl2 PE=1 SV=2	79451.4	27051.4	9522.4	48905.7	22138.7	10771.9	140025	17707.8	68308.9	10969.2	7688.56	5711.71	4355.48	57688.5	5538.63	24630.5	8059.22	9550.67	2962.25	3215.25	2290.6	8670.46	3611.89	5584.8	2330.56	1624.06	7318.73	3601.14	5068.24	2715.65
P46418|GSTA5_RAT	2	2	138.66	Glutathione S-transferase alpha-5 OS=Rattus norvegicus GN=Gsta5 PE=1 SV=2	81.6143	421.523	94.7242	237.168	188.011	919.067	494.906	395.109	863.723	20.8941	2.7241	196.183	216.283	83.3023	111.675	67.8293	50.5832	66.445	194.019	10.349	38.159	13.6389	26.0076	0.1338	5.29439	0	4.79771	44.0051	14.2797	8.65911
Q66HH8|Q66HH8_RAT	5	5	289.62	Annexin OS=Rattus norvegicus GN=Anxa5 PE=1 SV=1	12916.4	14873.8	9838.69	12855.7	12586.6	17201.5	10507.8	6339.31	11164.7	5821.59	3881.39	3613.47	904.003	2591.12	498.779	3076.95	50745	81567.8	36457.1	112222	20203.5	26188.8	21722.3	22748.9	24836.9	4700.44	28893.4	1180.94	59423.1	20955.9
Q6IG04|K2C72_RAT	1	1	30.2	Keratin, type II cytoskeletal 72 OS=Rattus norvegicus GN=Krt72 PE=3 SV=2	296.052	1078.21	52.1988	196.875	117.501	1153.44	321.85	879.396	547.145	142.155	46.3905	252.57	82.0293	229.357	62.7666	98.315	194.948	562.417	142.168	51.469	150.616	22.5979	35.4254	10.7459	18.598	33.0112	19.5762	114.814	162.732	22.9887
P80254|DOPD_RAT	1	1	33.33	D-dopachrome decarboxylase OS=Rattus norvegicus GN=Ddt PE=1 SV=3	35.5308	64.4496	342.796	39.4255	75.0971	10.7241	373.213	92.1475	246.759	6725.17	14.0395	6.58003	13.1125	382	58.1479	11.2319	16.3941	21.1599	3.68888	15.3633	2.73368	9.1317	5.47776	3.8267	2.38961	2.82791	13.6174	4.43484	37.0276	33.0297
D4ABV5|D4ABV5_RAT	2	2	158.12	Calmodulin OS=Rattus norvegicus GN=Calm2 PE=1 SV=1	1389.54	1744.05	1996.47	2513.08	2297.34	3971.92	5336.99	1995.68	18652.3	1904.98	1328.55	10698.3	9934.06	21603.2	3632.16	2287.82	1659.77	3301.62	1484.6	2407.36	2945.48	1360.12	1872.2	1671.76	1452.25	659.886	766.654	2602.26	637.351	467.535
P10111|PPIA_RAT	7	7	487.64	Peptidyl-prolyl cis-trans isomerase A OS=Rattus norvegicus GN=Ppia PE=1 SV=2	74333.1	54780.4	10301.8	89739.4	44920.8	55508.8	64327	44101.8	88111.9	50623.6	15845.5	22069.6	31490.2	13088.1	18171.2	19977.9	37126.9	58931.8	42713.6	119160	77100.3	31624.6	53253.3	33265.9	68422.2	6195.11	22742.1	6749.26	29714.4	11896.9
Q6P6R2|DLDH_RAT	2	2	97.44	Dihydrolipoyl dehydrogenase, mitochondrial OS=Rattus norvegicus GN=Dld PE=1 SV=1	91.1821	11.2689	55.1357	39.6193	90.9007	60.053	166.918	82.1042	20.0377	1957.53	20.8249	24.9981	0	0	0	127.848	38.0863	28.4578	38.8257	26.8048	18.5926	17.6901	5.89167	15.0764	18.5431	38.218	15.9089	10.4376	57.1128	195.12
B2RYM3|B2RYM3_RAT	2	2	146.17	Inter-alpha trypsin inhibitor, heavy chain 1 (Predicted), isoform CRA_a OS=Rattus norvegicus GN=Itih1 PE=1 SV=1	1186.96	1188.07	3235.07	1764.03	1602.39	535.172	2118.93	1479.58	681.691	1750.55	189.197	603.717	558.373	119.126	236.13	196.963	305.394	243.573	711.153	463.817	1609.71	867.768	1720.4	885.325	1253.25	1099.01	382.22	589.43	53.7882	1246.53
P11598|PDIA3_RAT	8	8	582.05	Protein disulfide-isomerase A3 OS=Rattus norvegicus GN=Pdia3 PE=1 SV=2	9152.88	16698.6	5302.12	12776.9	14277	11691.6	13367.6	6679.78	10136.6	7619	4421.71	4910.84	5186.32	12279.5	3100.15	4500.15	7150.79	6927.65	5994.06	10671.4	5088.06	4594.75	6361.63	4723.95	10558.6	3148.19	4193.56	2658.2	6138.99	2080.61
Q3T1K5|CAZA2_RAT	1	1	67.91	F-actin-capping protein subunit alpha-2 OS=Rattus norvegicus GN=Capza2 PE=1 SV=1	3236.33	3304.62	202.163	1434.03	1650.18	5692.68	3468.82	2062.53	1085.45	726.315	255.831	273.341	196.092	2576.63	146.389	404.722	699.609	1088.32	371.147	1090.61	241.067	180.459	184.604	118.191	303.326	121.891	387.751	1199.36	219.44	157.794
Q5XIH1|Q5XIH1_RAT	2	2	100.02	Asporin OS=Rattus norvegicus GN=Aspn PE=1 SV=1	690.856	714.126	242.076	5313.44	932.252	2469.71	1875.76	1963.99	3627.99	84.2712	147.302	276.557	88.4837	50.7319	158.663	3495.13	617.816	3640.9	508.801	3223.29	542.128	606.686	464.532	230.191	862.576	225.74	348.565	264.278	299.345	207.586
F1LUD3|F1LUD3_RAT	1	1	51.63	Protein Ahnak2 OS=Rattus norvegicus GN=Ahnak2 PE=1 SV=2	778.468	119.702	226.08	240.654	145.074	56.7923	230.62	1466.78	312.027	382.515	29.6264	67.4403	1874.96	2535.6	828.733	216.973	330.75	643.681	68.2909	326.772	323.761	203.547	116.131	92.5527	72.4192	5.82413	25.7159	25.9062	15.2511	17.0322
P55063|HS71L_RAT	1	1	43.09	Heat shock 70 kDa protein 1-like OS=Rattus norvegicus GN=Hspa1l PE=2 SV=2	1757.67	775.745	440.835	405.367	310.215	307.94	471.68	825.189	462.173	240.599	13.4149	264.53	248.053	346.291	290.73	429.416	119.917	78.0143	43.2758	32.3845	472.252	116.535	143.933	67.0324	189.016	73.3776	88.8951	73.8623	41.7609	41.7414
P02770|ALBU_RAT	106	106	8061.44	Serum albumin OS=Rattus norvegicus GN=Alb PE=1 SV=2	1.77613e+06	244602	145107	2.2013e+06	220435	4.2728e+06	4.47943e+06	1.74926e+06	2.17311e+06	1.46736e+06	176819	2.03803e+06	1.90287e+06	291899	778952	210824	241876	270602	183375	987264	246527	242178	143215	81067.1	151409	46935.2	374251	108851	1.51306e+06	74831.3
D3ZH95|D3ZH95_RAT	1	1	37.28	Protein Zcchc5 OS=Rattus norvegicus GN=Zcchc5 PE=4 SV=2	254.086	138.692	76.2362	711.148	310.129	422.901	157.211	502.22	727.458	209.451	126.884	182.562	16.96	189.845	228.614	35.9575	35.5611	55.044	121.08	35.1996	78.664	273.683	285.889	117.995	252.115	16.9242	59.7951	111.219	100.03	33.5998
F1M6Q3|F1M6Q3_RAT	3	3	119.24	Protein Col4a2 OS=Rattus norvegicus GN=Col4a2 PE=1 SV=3	818.502	987.014	332.752	507.822	623.395	2707.69	29736	1746.87	4014.64	2365.2	2316.4	5058.86	1369.07	2771.45	3962.92	1387.69	2685.23	1967.61	2571.29	1772.76	3961.41	2318.01	4490.1	758.806	1747.85	2205.21	1887.39	3159.1	1966.37	3489.74
Q9Z1Z9|PDLI7_RAT	1	1	46.36	PDZ and LIM domain protein 7 OS=Rattus norvegicus GN=Pdlim7 PE=1 SV=1	186.299	121.224	29.1009	77.3568	47.5098	119.06	222.764	162.874	138.839	4709.26	41.241	69.4585	407.683	329.911	125.932	62.4716	23.4429	263.213	22.3751	15.1005	112.295	35.2664	82.9698	47.6721	59.4399	17.9919	11.3559	21.3568	12.18	26.5446
O35547|ACSL4_RAT	2	2	60.33	Long-chain-fatty-acid--CoA ligase 4 OS=Rattus norvegicus GN=Acsl4 PE=1 SV=1	366.523	308.979	550.115	320.08	210.321	3330.91	923.84	48284.5	804.141	1597.51	335.485	1058.13	880.365	628.393	9065.2	350.022	184.341	1470.56	1168.58	576.133	454.568	386.337	377.509	259.438	334.939	133.269	214.009	69.1324	419.207	159.62
P15650|ACADL_RAT	1	1	66.4	Long-chain specific acyl-CoA dehydrogenase, mitochondrial OS=Rattus norvegicus GN=Acadl PE=1 SV=1	342.672	209.876	506.138	850.607	115.835	3315.38	4112.12	1653.55	2535.98	151.278	215.082	525.65	36.6908	168.687	272.711	218.213	691.682	272.432	167.495	488.016	151.097	192.134	143.073	113.418	109.758	122.408	215.68	461.792	295.661	96.3415
M0RBJ7|M0RBJ7_RAT	11	11	885.6	Complement C3 OS=Rattus norvegicus GN=C3 PE=1 SV=1	35103.7	31970.8	23648.2	34807.4	41928.2	15317.4	15484	16937.8	22338	9605.38	8967.68	9617.3	26091.4	5919.2	3151.24	3664.15	11614.8	27102.1	6103.97	17704.3	17423.2	11882.5	24281.5	8494.41	14121.7	9292.1	6231.46	1378.76	8652.29	6547.01
P13941|CO3A1_RAT	2	2	64.57	Collagen alpha-1(III) chain OS=Rattus norvegicus GN=Col3a1 PE=2 SV=3	879.336	1308.59	203.707	1761.42	1170.8	9094.1	7274.94	2737.3	16640.5	5965.59	1965.43	9597.15	12688.5	3633.41	12188.6	1721.39	12394.2	10586.1	2744.12	8817.49	10411.6	1171.94	2159.86	2352.01	2298.91	3148.58	1505.56	336.105	3398.24	1799.37
P62329|TYB4_RAT	2	2	209.87	Thymosin beta-4 OS=Rattus norvegicus GN=Tmsb4x PE=1 SV=2	336.336	460.165	678.451	852.476	613.661	4723.31	5904.71	2457.45	5661.89	691.441	350.639	2967.01	6278.6	334.331	2889.74	375.768	473.375	511.713	279.333	1784.26	1479.88	780.996	820.331	329.46	623.221	218.484	316.424	663.103	320.626	225.755
A0A0G2K2V6|A0A0G2K2V6_RAT	2	2	99.23	Keratin, type I cytoskeletal 10 OS=Rattus norvegicus GN=Krt10 PE=1 SV=1	23795.2	6560.01	885.023	1133.09	1067.36	1317.8	2272.93	1012.48	546.018	397.396	400.444	514.077	233.952	23.8892	245.452	474.652	601.095	246.905	1198.14	411.39	336.464	443.251	623.352	587.386	587.405	435.789	518.998	304.17	573.513	451.437
P06761|GRP78_RAT	3	3	146.9	78 kDa glucose-regulated protein OS=Rattus norvegicus GN=Hspa5 PE=1 SV=1	836.218	3507.05	2316.49	2623.35	2190.53	1391.77	3223.83	851.219	1966.71	62.8351	782.711	2465.56	627.238	137.486	863.65	41.366	984.736	372.059	354.469	299.222	4598.14	892.482	3197.5	1611.25	2512.05	112.287	187.582	35.7688	669.645	164.745
D3ZN03|D3ZN03_RAT	2	2	111.47	Protein LOC100362751 OS=Rattus norvegicus GN=LOC100362751 PE=1 SV=1	1281.71	2675.91	1014.47	1780.26	1502.43	2645.63	3526.95	2424.02	4550.46	493.777	1424.26	7236.81	4389.02	10537.7	3874.77	193.06	1472.4	1418.92	806.699	3359.62	2163.88	1350.83	2292.98	1239.9	1621.11	395.975	323.926	94.8484	1305.48	785.466
A0A0G2KAW7|A0A0G2KAW7_RAT	1	1	53.2	Eukaryotic translation initiation factor 4H OS=Rattus norvegicus GN=Eif4h PE=1 SV=1	36.0071	45.8502	21.9939	1.43833	136.062	3.84637	8.78426	22.1723	31.082	7.20945	62.4569	15.2565	5.99912	6.76354	3.0892	5.19076	0.00128731	4.82283	12.1076	2.32839	2.4463	4.74568	1.93017	6.27929	7.56837	2.76076	0	0	0	2.53184
A0A0G2JZH3|A0A0G2JZH3_RAT	1	1	56.04	Protein Thbs3 OS=Rattus norvegicus GN=Thbs3 PE=4 SV=1	124.066	32.6814	3.70041	100.157	3.75616	120.942	12.9572	67.5761	224.064	56.3497	269.445	83.664	2.06595	5.75749	15.497	0	1.38856	3.11506	72.3539	0.0666732	427.876	366.286	424.368	271.544	661.879	13.5947	380.185	6.4205	116.169	1361.44
Q5U2U8|Q5U2U8_RAT	1	1	47.44	Bcl2-associated athanogene 3 OS=Rattus norvegicus GN=Bag3 PE=1 SV=1	349.904	111.136	95.9021	67.7548	15.1939	624.297	283.372	650.109	875.58	60.9754	7.36727	48.1555	35.2672	0	2.18077	60.3483	49.0618	489.902	23.2588	55.6079	76.2076	46.4155	86.4993	34.7476	42.3954	110.476	18.2081	2.67815	96.273	58.3802
A9UMV8|H2AJ_RAT	1	1	47.52	Histone H2A.J OS=Rattus norvegicus GN=H2afj PE=2 SV=1	450.274	798.415	93.9075	9.31465	1309.89	77.259	128.08	613.564	23.8714	228.927	22.4544	11.2765	16.3389	48.9972	39.4145	4.78011	9.62817	13.432	4.86767	142.811	533.209	392.421	573.17	278.633	389.962	12.7323	90.8174	18.2183	401.818	179.418
Q6IFU8|K1C17_RAT	1	1	45.56	Keratin, type I cytoskeletal 17 OS=Rattus norvegicus GN=Krt17 PE=1 SV=1	1.1773	8.98958	10.5952	2.01953	3.57549	242.236	11.7061	31.4816	25.7334	14.5391	0	27.8282	338.345	0.458448	11.8938	6.40907	1.43879	12.0196	0.243896	5.96357	3.34949	0.261292	1.06047	0	0	0.0679355	1.35853	0.592815	0	0.0533723
Q63610-2|TPM3_RAT	2	2	168.12	Isoform 2 of Tropomyosin alpha-3 chain OS=Rattus norvegicus GN=Tpm3	1156.19	692.317	219.331	2393.25	808.531	81.4424	225.134	884.326	186.251	159.853	594.589	76.1817	24.3491	344.285	39.6898	150.244	178.702	156.029	258.799	41.6576	1358.67	641.008	940.221	412.842	805.454	168.713	407.749	333.264	629.718	277.73
P06685|AT1A1_RAT	1	1	26.58	Sodium/potassium-transporting ATPase subunit alpha-1 OS=Rattus norvegicus GN=Atp1a1 PE=1 SV=1	23.7363	5.43089	1719.41	7.63293	34.3689	333.569	12.3935	260.975	60.0299	1103.05	20.1992	81.6644	311.583	86.0003	256.291	41.005	78.9016	51.9756	18.5747	8.08416	6.84781	17.7921	7.57753	0	7.0912	12.9716	2.7713	0.634546	14.146	1.34681
P63255|CRIP1_RAT	2	2	86.6	Cysteine-rich protein 1 OS=Rattus norvegicus GN=Crip1 PE=1 SV=2	1095.18	57.9122	41.6042	213.129	21.9701	723.646	50.6534	119.728	378.368	3.68208	0	14.4484	4.23059	48.119	27.9441	4.39778	2.50787	3.34953	2.36626	0	3.43241	11.504	24.2711	14.583	5.01722	2.56813	4.42235	138.919	2.75481	3.10389
D3ZZT9|D3ZZT9_RAT	1	1	52.79	Protein Col14a1 OS=Rattus norvegicus GN=Col14a1 PE=1 SV=3	501.245	313.372	1804.35	137.644	245.922	0	221.011	492.98	45.2251	220.739	37.5479	136.297	7.0643	55.0484	180.799	3.585	7.33595	0	2.31871	4.40873	33.1771	2.73801	22.3089	0	8.48366	2.09546	0	87.132	126.284	3.33206
P04785|PDIA1_RAT	5	5	249.32	Protein disulfide-isomerase OS=Rattus norvegicus GN=P4hb PE=1 SV=2	2928.52	2956.99	3133.65	2431.55	2461.54	2929.98	4223.36	3046.29	2120.66	975.889	1356.58	704.321	704.319	3559	352.324	446.166	1365.33	616.279	233.269	2746.84	3075.35	1354.3	3951.44	1789.04	3218.67	532.368	933.062	831.048	1231.18	507.009
Q00715|H2B1_RAT	2	2	67.61	Histone H2B type 1 OS=Rattus norvegicus PE=1 SV=2	3447.47	2689.54	680.382	464.758	1975.05	788.063	1717.43	682.952	2521.04	311.194	357.191	1094.76	551.518	279.144	347.631	94.8583	237.392	329.381	27.4503	52.7988	2150.94	179.406	168.121	142.758	273.714	23.9663	216.303	84.4672	724.823	517.7
P47858|PFKAM_RAT	2	2	94.44	ATP-dependent 6-phosphofructokinase, muscle type OS=Rattus norvegicus GN=Pfkm PE=1 SV=3	525.084	976.848	398.104	107.5	660.722	5829.66	2936.16	5764.31	645.761	752.935	168.765	3192.94	577.813	2336.76	338.056	209.199	516.847	1633.91	252.051	255.476	235.376	249.947	194.214	238.388	219.322	175.322	241.911	538.623	141.993	147.166
A0A0G2JUF6|A0A0G2JUF6_RAT	1	1	58.66	Isocitrate dehydrogenase [NADP] OS=Rattus norvegicus GN=Idh2 PE=1 SV=1	3.59536	1.65482	6.32495	0.339064	0	9.89312	0.528107	3.01974	9.48506	7.25973	34.6894	0	6.75996	54.8543	32.5921	604.192	39.4285	54.5853	89.9436	9.04389	3.13916	14.0567	1.80174	2.32845	24.6641	1.61686	0.416293	7.24238	2.4167	3.17303
F1M8F6|F1M8F6_RAT	1	1	29.86	Myosin-8 OS=Rattus norvegicus GN=Myh8 PE=1 SV=3	112.761	7.64132	12.1803	48.863	3.03353	170.119	83.9298	1031.97	27.9183	216.715	0.186064	6.40504	2.54942	15.5999	80.3899	3.64573	0.0552441	26.0883	5.20211	1.32062	2.9194	14.4376	5.01429	0	0.949161	0.288344	10.0944	0.00275537	6.85453	33.5354
G3V8S5|G3V8S5_RAT	1	1	30.25	Breast cancer type 1 susceptibility protein OS=Rattus norvegicus GN=Brca1 PE=4 SV=1	211.156	188.429	53.2707	9.1229	37.9754	20.0336	40.8824	50.4829	8.71244	173.358	1510.26	7.20089	9.81504	65.4113	7.71632	5910.98	658.875	283.076	4014.81	1754.43	96.4776	129.845	142.923	10.7151	189.445	67.3225	36.9775	36.0861	149.899	280.414
R9PXZ2|R9PXZ2_RAT	1	1	29.96	Heterogeneous nuclear ribonucleoprotein Q OS=Rattus norvegicus GN=Syncrip PE=1 SV=2	3038.81	1567.51	1919.51	1934.24	1580.85	1439.34	2135.12	1098.45	2010.31	1094.05	3327.96	5051.4	898.829	542.294	3137.74	1558.13	887.755	1532.7	1058.64	1867.38	1651.46	1050.6	1451.98	844.125	1021.71	382.183	736.171	346.725	893.832	461.057
P02454|CO1A1_RAT	38	38	2032.73	Collagen alpha-1(I) chain OS=Rattus norvegicus GN=Col1a1 PE=1 SV=5	45882.2	37855.5	18913.5	54312.4	51024.3	234602	115090	77447.7	239876	105250	71528.1	295527	127478	111965	138938	40795.2	73189.3	72056.3	48424.8	116856	124875	64994.8	48298.4	48901.3	62540.1	64186.5	55459.5	19823	148753	60773
P26772|CH10_RAT	3	3	182.79	10 kDa heat shock protein, mitochondrial OS=Rattus norvegicus GN=Hspe1 PE=1 SV=3	1684.59	1913.94	4191.07	827.079	604.108	2006.16	3146.71	1191.29	1425.69	799.274	726.662	759.537	16005.2	1145.9	1649.4	532.869	951.353	824.867	205.93	226.014	977.904	625.862	1416.35	944.226	1476.9	129.713	327.427	248.262	565.276	332.437
P62959|HINT1_RAT	1	1	37.66	Histidine triad nucleotide-binding protein 1 OS=Rattus norvegicus GN=Hint1 PE=1 SV=5	3.70661	0.435801	4.72089	8.02631	14.7671	862.46	5.7949	76.1966	339.43	5.96666	1.9598	71.3441	96.1564	127.949	91.4049	72.3237	9.56937	30.9609	1.86035	31.2422	22.2039	1.11554	3.50858	0	0.181823	2.59336	0	5.8252	3.52326	0
P14604|ECHM_RAT	2	2	202.13	Enoyl-CoA hydratase, mitochondrial OS=Rattus norvegicus GN=Echs1 PE=1 SV=1	1561.69	776.227	824.938	1267.21	404.064	3569.79	6307.32	3765.26	1867.11	2578.09	3303.41	409.506	156.1	992.81	545.776	1228.87	1542.29	1537.87	928.987	1294.05	445.369	609.731	393.366	1058.02	1495.79	754.651	1065.92	543.884	1551.31	536.914
Q68FP1-2|GELS_RAT	23	23	1522.5	Isoform 2 of Gelsolin OS=Rattus norvegicus GN=Gsn	39558.6	133355	36441.1	60704.9	94755	74023.7	49916	29512.1	104609	14993.3	42948.2	21397.7	65183	76306.1	34719.4	14232.9	67721.3	77170.2	20771.9	44962.1	56372.3	27720.5	59773.7	37767.1	49552.4	6547	14256	6015.35	27022.9	13665.6
P04906|GSTP1_RAT	4	4	263.73	Glutathione S-transferase P OS=Rattus norvegicus GN=Gstp1 PE=1 SV=2	1692.36	1356.6	223.608	3841.97	1366.79	6583.13	1735.35	2927.1	2888.48	2241.09	429.216	272.002	2231	891.342	844.088	124.551	1474.47	1329.46	281.301	2250.42	2392.69	795.578	1717.75	754.091	1457.28	103.309	316.091	415.77	412.624	217.833
P05943|S10AA_RAT	1	1	122.73	Protein S100-A10 OS=Rattus norvegicus GN=S100a10 PE=1 SV=2	1235.3	565.247	450.766	5078.5	1011.27	5059.81	10657.7	5678.32	19042.8	5061.05	1446.92	6110.87	1633.89	838.935	3100.33	2447	416.011	4905.18	3859.99	1346.03	1478.35	1080.54	1051.78	1181.07	2491.46	2364.74	872.858	354.677	1842.58	1001.68
P04639|APOA1_RAT	1	1	81.98	Apolipoprotein A-I OS=Rattus norvegicus GN=Apoa1 PE=1 SV=2	1330.27	1445.13	6479.54	10216.1	5599.67	2764.13	11284.5	2500.91	4476.9	1335.76	1144.22	127.027	370.957	304.66	18.0051	408.174	681.506	2383.72	1420.78	5134.81	3672.96	2696.35	1608.37	839.017	1664.57	277.87	1217.5	13236.8	1317.73	939.287
Q07009|CAN2_RAT	1	1	49.22	Calpain-2 catalytic subunit OS=Rattus norvegicus GN=Capn2 PE=1 SV=3	69.7403	54.3855	3.60868	9.33291	9.41119	0.266217	4.66639	3.44826	0.558119	2.1812	2.64826	0	0	0.23553	2.17625	7.96457	1.42552	2.04307	0.0240571	11.7228	15.3228	4.83801	17.9845	24.4236	35.7851	0.982272	6.97929	180.831	4.91524	3.46998
Q5XIF6|TBA4A_RAT	1	1	62	Tubulin alpha-4A chain OS=Rattus norvegicus GN=Tuba4a PE=1 SV=1	1473.05	555.736	1740.07	278.447	929.543	263.159	1963.85	463.487	1217.09	96.4433	448.632	289.282	97.2402	61.6331	61.353	193.892	405.557	792.816	383.146	51.2467	108.983	82.8752	123.722	221.686	443.822	87.4832	39.7537	276.242	25.1339	57.4949
P07943|ALDR_RAT	6	6	287.17	Aldose reductase OS=Rattus norvegicus GN=Akr1b1 PE=1 SV=3	20588.6	21762.1	5107.01	13041.8	13522.1	43346.5	28360	29585.6	19182.1	2130.98	9100.49	4872.14	3580.73	5964.91	1355.96	1755.36	11295.6	6408.8	4709.93	7481.34	11240	7651.18	9566.71	4898.21	10327.3	1091.29	4021.86	554.828	5205.94	3351.57
P02091|HBB1_RAT	20	20	1490.82	Hemoglobin subunit beta-1 OS=Rattus norvegicus GN=Hbb PE=1 SV=3	29214.6	74536.5	7856.59	59368.6	60190.2	56287.5	47707.2	61087.2	57625.6	24431.9	47207.4	22348.4	32233	38140.3	16808.5	10866.2	15778.5	20281.9	14306.9	10182.6	13528.5	20739.3	14959.3	12124.9	15017.2	8486.59	14596.7	47078	14388.3	14457.5
P50399|GDIB_RAT	2	2	99.94	Rab GDP dissociation inhibitor beta OS=Rattus norvegicus GN=Gdi2 PE=1 SV=2	9752.91	2408.69	1708.61	6544.83	2551.29	6212.39	11845.1	7060.96	8103.57	8150.59	348.763	1767.71	1605.14	268.747	1523.63	635.919	1208.77	7764.67	3027.56	2810.93	1643.58	1447.05	2688.21	985.462	1437	756.29	1906.14	13680.3	1268.2	825.487
A0A140TAF0|A0A140TAF0_RAT	8	8	595.17	RCG62531, isoform CRA_g OS=Rattus norvegicus GN=Tpm3 PE=1 SV=1	7726.77	3027.62	3016.2	4799.13	2437.23	4337.77	9117.72	11114.4	3385.15	5654.25	2797.92	8651.34	9832.39	91572.5	5862.81	4792.8	2200.69	8223.45	2347.76	2026.96	1920.28	3732.85	1802.96	1300.32	2074.18	2622.74	2764.18	1909.9	1152.51	1189.77
D4A7U8|D4A7U8_RAT	3	3	165.15	Protein Myoz1 OS=Rattus norvegicus GN=Myoz1 PE=1 SV=1	1666.57	1203.05	1536.01	1647.94	1227.95	2198.25	5063.52	14127.6	965.748	26892	336.246	1365.49	1487.58	1919.66	2547.69	2648.14	3333.95	1499.1	1861.47	1208.61	1226.95	1488.14	995.931	985.555	986.574	614.5	1319.47	516.051	800.354	912.851
G3V6E8|G3V6E8_RAT	2	2	75.07	Myocilin OS=Rattus norvegicus GN=Myoc PE=4 SV=1	300.106	76.0583	357.278	191.899	190.854	355.747	966.615	466.639	376.164	1244.33	57.7472	187.381	420.77	1680.13	930.773	77.3763	301.241	322.788	8.5554	18.3669	242.464	23.9149	51.1069	26.6577	48.4066	160.967	91.389	173.865	130.674	124.865
F1LN61|F1LN61_RAT	1	1	61.26	Protein Ighm OS=Rattus norvegicus GN=Ighm PE=4 SV=3	6447.78	4335.21	5274.31	11688.7	4250.62	6178.55	4826.62	4738.26	10660.2	799.16	906.493	3138.24	4956.18	85.6036	4071.21	652.256	2397.49	4589.89	1391.96	1607.36	2716.07	2686.51	2851.69	1340.7	2552.53	105.139	444.358	1.8995	1527.43	474.322
P68255|1433T_RAT	1	1	71.18	14-3-3 protein theta OS=Rattus norvegicus GN=Ywhaq PE=1 SV=1	316.48	121.252	274.095	465.137	139.438	656.201	832.93	531.227	1123.27	427.81	265.464	464.767	1409.5	3565.67	420.295	80.1674	552.537	380.291	176.828	385.06	231.645	601.884	392.567	101.118	271.853	207.471	130.724	70.8903	183.906	177.098
F1LRZ7|F1LRZ7_RAT	1	1	31	Neurofilament heavy polypeptide OS=Rattus norvegicus GN=Nefh PE=1 SV=1	66.8772	108.031	49.1062	18.5054	6.83032	4318.72	388.929	444.372	28.5374	1840.27	8.35316	27.5082	55.6367	101.294	19.9748	13.346	224.344	62.1147	18.2684	406.896	198.499	29.7277	157.21	6.29753	2.08539	17.2824	37.3382	0	5.17662	3.3049
Q6P9T8|TBB4B_RAT	4	4	276.32	Tubulin beta-4B chain OS=Rattus norvegicus GN=Tubb4b PE=1 SV=1	2207.57	4599.97	543.464	1519.64	7204.5	4000.95	632.332	2629.41	5278.41	3198.47	700.967	951.479	1320.59	2950.81	1543.56	429.681	3111.46	4298.84	1945.75	5062.57	1397.5	558.651	705.576	268.278	706.859	330.694	435.984	513.812	620.801	606.275
Q5XI73|GDIR1_RAT	3	3	201.61	Rho GDP-dissociation inhibitor 1 OS=Rattus norvegicus GN=Arhgdia PE=1 SV=1	10316.8	1953.23	831.377	1036.68	1219.77	9499.12	13126.4	5074.07	7146.26	1233.42	969.695	202.592	412.793	303.361	1018.47	354.529	713.128	5383.07	490.59	8589.69	926.478	856.321	2166.94	798.474	1002.7	292.61	838.795	411.853	1705.07	556.714
D4A702|D4A702_RAT	1	1	75.09	Protein Synpo2 OS=Rattus norvegicus GN=Synpo2 PE=1 SV=2	2291.52	2308.07	70.7024	844.509	1069.21	1768.6	2902.92	1401.37	2010.25	160.679	32.0253	223.946	44.681	465.181	78.5741	34.448	249.461	824.755	28.5945	247.784	271.038	122.213	213.377	149.259	137.213	40.5455	425.651	67.983	208.714	38.2758
D3ZFC6|D3ZFC6_RAT	3	3	193.92	Protein Itih4 OS=Rattus norvegicus GN=Itih4 PE=1 SV=3	763.913	838.357	282.054	603.451	444.285	1334.79	1132.21	831.837	1334.63	310.756	206.156	455.585	2259.48	2815.38	348.818	445.92	466.191	629.97	474.333	296.681	436.708	168.43	138.633	193.139	187.828	405.448	261.321	153.036	191.042	237.751
P10760|SAHH_RAT	2	2	134.74	Adenosylhomocysteinase OS=Rattus norvegicus GN=Ahcy PE=1 SV=3	546.676	1747.24	962.414	804.62	1316.07	2065.96	1831.69	1435.93	2128.84	367.701	1085.23	3666.5	728.14	1444.17	1794.3	286.315	475.896	1045.16	548.045	651.357	2819.17	1951.8	4813	1831.33	5941.16	1165.19	1239.04	179.36	1293.46	1178.67
A0A0G2K896|A0A0G2K896_RAT	1	1	137.57	Protein RGD1310507 OS=Rattus norvegicus GN=RGD1310507 PE=1 SV=1	247.445	2480.39	210.807	1238.59	2782.9	389.843	340.889	631.927	1639.96	4807.79	278.885	19.9261	122.803	425.149	341.65	132.928	584.888	119.886	67.376	700.428	2134.58	981.317	1852.92	650.868	1338.73	32.3486	89.0315	286.238	462.997	144.475
P47875|CSRP1_RAT	1	1	45.34	Cysteine and glycine-rich protein 1 OS=Rattus norvegicus GN=Csrp1 PE=1 SV=2	275.023	119.895	220.201	395.139	121.752	947.164	239.961	617.041	744.557	189.605	88.5344	427.82	149	436.632	42.372	89.661	83.2356	33.8282	59.6468	59.6143	49.728	177.166	71.4688	49.4156	70.9483	86.5949	92.1739	1389.15	164.223	97.7444
Q6IN22|Q6IN22_RAT	1	1	33.58	Cathepsin B OS=Rattus norvegicus GN=Ctsb PE=1 SV=1	13.7747	7.27746	18.2525	74.3468	18.1061	436.346	139.419	939.515	183.223	16.6504	91.7087	37.9878	358.987	2150.44	61.7047	41.8902	112.475	351.703	31.186	17.6789	22.0064	24.1739	5.83538	1.33467	22.9415	8.09689	14.0505	177.647	0	3.20518
Q9JI85|NUCB2_RAT	1	1	44.21	Nucleobindin-2 OS=Rattus norvegicus GN=Nucb2 PE=1 SV=1	1.02388	0.285867	0.182985	0	0.00771853	0	1.0058	0.0040003	0.0823876	0	6.05557	0.493282	317.443	47.3693	21.0936	73.3592	144.999	990.817	797.209	0	7.60413	23.3323	0.647775	1.43095	0.930389	0.080862	0	467.89	0	0
P21571|ATP5J_RAT	3	3	229.43	ATP synthase-coupling factor 6, mitochondrial OS=Rattus norvegicus GN=Atp5j PE=1 SV=1	2097.38	5456.66	4204.29	2508.3	6789.56	1692.64	4160.01	1241.27	3031.93	337.526	906.064	170.185	215.535	803.937	206.636	15883.3	605.297	516.011	493.11	2415.66	885.192	885.412	870.736	467.212	546.179	674.701	696.951	2227.39	1056.4	502.655
P62963|PROF1_RAT	3	3	198.82	Profilin-1 OS=Rattus norvegicus GN=Pfn1 PE=1 SV=2	5491.05	1070.24	1891.69	3504.72	1272.67	819.452	5060.3	1984.09	902.411	186.118	144.528	1126.73	1864.31	507.981	28.4909	1516.61	379.284	129.935	183.399	205.243	187.837	363.27	743.925	175.771	117.284	106.431	261.448	210.786	294.223	77.1569
A0A0G2K5P5|A0A0G2K5P5_RAT	8	8	426.6	Protein Myom1 OS=Rattus norvegicus GN=Myom1 PE=1 SV=1	3772.49	5239.79	2166.43	3743.44	4253.79	6105.74	7547.45	6584.59	8765.89	3148.16	582.354	1925.7	2269.58	692.163	12096.7	669.029	1893.01	5690.6	1122.68	876.246	4653.65	2029.53	3247.3	2986.25	5812.47	882.794	1268.65	1787.24	1726.81	508.997
G3V7H3|G3V7H3_RAT	1	1	67.31	Complement factor D OS=Rattus norvegicus GN=Cfd PE=1 SV=1	1033.66	459.055	32.767	644.945	422.924	193.495	408.11	261.991	243.631	131.437	31.677	69.6073	16.7916	48.2253	2.94555	36.3017	132.17	183.624	180.271	721.763	23.9042	103.704	52.9245	53.4585	49.7459	12.8978	440.491	93.9564	659.872	126.025
P97924|KALRN_RAT	1	1	27.71	Kalirin OS=Rattus norvegicus GN=Kalrn PE=1 SV=3	136.823	37.3403	3363.84	157.972	212.102	201.153	1111.7	166.551	124.968	96.3303	27.4939	131.403	80.7483	627.72	134.325	15.4075	161.823	368.729	38.3485	0.318667	165.991	128.084	48.6184	2.91704	25.1085	0	14.8251	5.00031	13.8228	6.11223
Q6AYC4|CAPG_RAT	1	1	76.65	Macrophage-capping protein OS=Rattus norvegicus GN=Capg PE=1 SV=1	4007.05	1956.01	5530.01	6485.24	1110.68	11983.6	6053.61	31597	13543.5	1477.81	537.538	3352.32	2354.54	1212.41	3113.16	1437.6	2421.93	2010.07	1534.92	885.073	1599.72	3304.97	1502.94	406.392	638.431	810.435	1955.95	16.4821	1855.29	341.869
A0A0G2K4U2|A0A0G2K4U2_RAT	1	1	65.12	Glutathione S-transferase Mu 2 OS=Rattus norvegicus GN=Gstm7 PE=1 SV=1	232.042	271.934	175.989	70.3625	167.215	4519.9	3760.28	477.234	826.71	312.979	1034.73	91.4975	223.604	192.536	58.2637	156.72	322.656	129.504	277.028	849.22	12.9212	160.007	261.02	245.937	90.513	141.049	291.537	156.373	101.741	156.049
D3ZA38|D3ZA38_RAT	12	12	713.33	Myosin binding protein C, fast-type (Predicted) OS=Rattus norvegicus GN=Mybpc2 PE=1 SV=1	4226.37	1609.7	3134.86	10647.2	2114.12	15821.2	23685.7	18158.3	4672.73	51587.7	1427.45	7752.28	2633.27	5773.88	3248.84	1457.57	6343.94	19153.7	1824.65	1171.02	3731.21	5105.72	4384.6	3772.04	1564.03	3302.54	2896.11	4403.32	1855.89	1662.29
P07323|ENOG_RAT	1	1	134.24	Gamma-enolase OS=Rattus norvegicus GN=Eno2 PE=1 SV=2	61.8869	462.845	58.4811	55.8049	109.974	5694.8	1990.41	786.765	258.806	112.805	16.766	49.8863	535.725	274.286	385.379	58.5179	303.368	544.344	53.7816	130.428	79.9227	163.728	81.591	16.9785	65.9817	21.2455	25.3437	218.732	18.743	11.1659
Q4KLF8|ARPC5_RAT	1	1	54.85	Actin-related protein 2/3 complex subunit 5 OS=Rattus norvegicus GN=Arpc5 PE=1 SV=3	150.386	182.005	5.3566	65.1892	20.6651	50.2505	34.9765	22.907	171.852	63.5854	11.6752	1.22319	9.62375	99.7859	6.67215	9.5205	14.6023	22.753	28.2964	9.85543	25.1247	6.00319	4.14997	2.24502	4.76522	0.334351	3.30908	6.35881	25.6097	5.2186
A0A0G2JWU1|A0A0G2JWU1_RAT	1	1	36.38	Triosephosphate isomerase OS=Rattus norvegicus GN=LOC500959 PE=1 SV=1	189.693	280.613	1054.15	359.321	147.487	9943.49	5569.19	6742.35	175.494	1032.45	571.443	511.937	774.244	58.7171	110.784	1078.04	316.887	236.198	459.135	315.42	111.389	447.601	133.229	286.291	522.861	1735.44	611.608	2215.88	644.276	828.303
A0A0G2JVD0|A0A0G2JVD0_RAT	1	1	29.39	Protein Rbm28 OS=Rattus norvegicus GN=Rbm28 PE=1 SV=1	3.39118	0	0	0	0	3.56864	0.719332	76.9396	0.888677	7.88696	0.589124	0.260263	0	0	5.16075	0	0	0	0.779872	0	0.00834266	0	0	0	0	0.799465	0.537942	0	0	0
A0A0G2JW88|A0A0G2JW88_RAT	1	1	75.97	Microtubule-associated protein OS=Rattus norvegicus GN=Map4 PE=1 SV=1	417.784	513.997	69.7428	447.19	283.262	335.75	802.507	281.874	126.982	243.967	66.5662	168.391	11.5617	0	1.70573	123.696	96.9119	121.113	8.59419	112.254	242.521	9.31353	17.1428	5.95742	49.168	0.492929	27.861	2.51213	155.178	94.834
G3V7Y3|G3V7Y3_RAT	3	3	178.38	ATP synthase subunit delta, mitochondrial OS=Rattus norvegicus GN=Atp5d PE=1 SV=1	3395.26	1189.14	1776.49	3758.67	1582.97	13803.7	9547.8	8274.39	8956.12	3384.12	1383.17	3205.55	3485.52	2074.27	3346.63	2792.3	3271.85	3943.04	1875.18	6322.25	3416.94	3060.17	2009.03	1571.21	2561.05	1902.93	1625.31	12622.6	1817.7	3272.95
Q63540|ATX1_RAT	1	1	37.3	Ataxin-1 OS=Rattus norvegicus GN=Atxn1 PE=2 SV=1	311.295	67.536	224.631	71.2687	59.4307	7.23853	213.406	63.1854	72.2573	89.9594	287.825	477.982	627.322	82.3652	668.359	506.957	700.588	554.176	256.813	480.565	709.143	1541.16	850.961	768.9	567.131	20.5284	329.27	2.47366	239.771	731.039
D3ZE05|D3ZE05_RAT	15	15	1065.57	Cartilage intermediate layer protein 2 (Predicted) OS=Rattus norvegicus GN=Cilp2 PE=4 SV=1	23105	33445.1	15134.4	35385.3	39764	34391.3	22600.2	13100.4	43530.6	13689.9	29822.7	70527.5	63892	53893.1	71349	26402.4	81525.8	100775	41109	76261.7	76468.3	48014.6	74882.3	51877	67082.8	9574.57	33878	4771.59	51189.9	42069.6
P0DMW0|HS71A_RAT	3	3	198.92	Heat shock 70 kDa protein 1A OS=Rattus norvegicus GN=Hspa1a PE=2 SV=1	5474.96	891.917	2178.16	1041.36	593.095	1123.19	5173.36	1698.6	2314.75	217.288	879.038	296.012	391.652	21.8236	76.4856	162.749	919.393	2137.25	269.485	413.849	391.396	582.726	404.11	402.036	357.024	197.036	124.926	271.938	425.342	405.018
D3ZAY7|D3ZAY7_RAT	1	1	27.06	Protein Epb41l2 OS=Rattus norvegicus GN=Epb41l2 PE=1 SV=3	239.785	179.755	27.1357	99.0196	49.2012	115.765	16.3605	147.796	492.535	31.4849	33.9904	39.4219	177.407	7.3953	20.1015	33.1017	34.1718	23.7908	11.2287	10.0409	34.7228	13.1148	35.8418	6.92288	17.8275	4.31857	7.4246	0	17.0264	44.198
P11883|AL3A1_RAT	1	1	69.27	Aldehyde dehydrogenase, dimeric NADP-preferring OS=Rattus norvegicus GN=Aldh3a1 PE=1 SV=3	1812.12	674.131	777.961	3304.63	984.393	1506.57	1780.86	746.789	1814.57	299.959	129.491	32.7618	41.3469	424.733	164.758	150.797	1186.08	653.004	19.0268	1763.73	913.206	882.61	834.181	620.076	1467.6	59.2809	485.65	671.671	987.782	158.967
F1M897|F1M897_RAT	1	1	26.08	Protein Col22a1 OS=Rattus norvegicus GN=Col22a1 PE=1 SV=3	297.204	305.894	77.2607	181.689	96.3544	166.698	85.869	478.136	260.566	938.277	156.694	189.892	535.921	2080.15	393.727	85.5943	75.1322	135.697	32.6235	35.5594	70.5504	315.012	336.516	68.1986	92.9183	256.675	416.875	1307.92	426.823	137.715
P63102|1433Z_RAT	2	2	120.62	14-3-3 protein zeta/delta OS=Rattus norvegicus GN=Ywhaz PE=1 SV=1	503.162	339.1	1312.67	488.652	121.009	1192.32	1775.82	1587.8	2051.63	825.08	31.6447	696.872	771.394	4375.29	59.1715	486.937	38.1938	688.759	52.2942	613.494	285.422	124.364	217.538	45.3656	68.2428	26.8116	64.5856	19.0655	329.687	109.83
A0A0G2JUP3|A0A0G2JUP3_RAT	1	1	64.06	Protein Obscn OS=Rattus norvegicus GN=Obscn PE=1 SV=1	9.75017	4.85066	9.70343	4.80721	3.24181	43.066	138.241	25.0634	29.4987	1.66732	15.4003	14.8959	27.7182	27.098	71.8956	7.16941	16.0777	18.7428	14.0959	118.903	16.8407	0	0.392403	1.67545	4.75807	22.2814	4.54696	33.2562	10.1191	3.20771
Q8VIF7|SBP1_RAT	1	1	39.77	Selenium-binding protein 1 OS=Rattus norvegicus GN=Selenbp1 PE=1 SV=1	5.66167	20.7165	27.3907	29.9141	24.6858	668.327	235.372	29.8165	300.673	129.668	100.479	10.9439	21.1948	193.578	119.172	31.3142	23.3182	25.2039	89.9633	15.729	56.0591	83.4511	97.5954	49.8803	27.7898	13.1688	28.9067	108.29	12.4047	43.6204
P14841|CYTC_RAT	1	1	79.89	Cystatin-C OS=Rattus norvegicus GN=Cst3 PE=1 SV=2	14255.2	15188.2	2411.59	6423.8	15937.5	3687.98	6870.29	3649.36	8075.69	849.095	42602.7	3228.95	7852.52	2558.31	6549.91	28741	15496.8	9400.13	19199.5	23828.1	24647.3	26481.2	26785.9	30841	38622.1	23151.9	34344.8	1930.78	51808	31380.2
F1LPK7|F1LPK7_RAT	1	1	57.36	Plastin 3 (T-isoform), isoform CRA_a OS=Rattus norvegicus GN=Pls3 PE=1 SV=2	778.804	58.9791	305.746	683.237	161.768	623.44	1103.48	1672.9	558.169	2790.7	9.82087	194.385	9.55907	144.742	65.7257	274.349	70.5876	672.402	178.322	19.6699	50.8549	384.825	625.236	34.4695	7.85636	105.203	162.762	242.429	134.437	9.21205
F1LRA5|F1LRA5_RAT	1	1	51.07	Phospholipid phosphatase-related protein type 2 OS=Rattus norvegicus GN=Prg4 PE=1 SV=2	133.266	151.262	215.72	1062.36	168.011	566.273	422.531	288.346	549.617	636.557	371.7	133.962	8.65208	10.3342	48.4208	6.35556	9434.72	9154.21	1715.02	3143.42	2070.64	1769.81	3537.03	3455.34	2135.26	181.578	3272.33	100.109	4294.38	2213.14
A9YUA5|A9YUA5_RAT	1	1	32.64	Cardiac troponin T2 OS=Rattus norvegicus GN=Tnnt2 PE=1 SV=1	232.081	324.108	79.7388	44.7007	87.9529	1282.87	369.248	1028.26	139.401	1276.1	556.501	98.5264	132.413	543.25	123.014	63.1325	52.964	95.1136	345.776	44.771	216.885	307.768	141.477	116.349	258.48	57.4328	68.6464	163.399	384.203	152.752
P17475|A1AT_RAT	16	16	1333.71	Alpha-1-antiproteinase OS=Rattus norvegicus GN=Serpina1 PE=1 SV=2	57619.2	57453.5	22252	160383	82830	144209	93447.5	54011.5	113192	30262	10783.6	67476.1	114137	14116.3	21511.8	6889.23	13722.7	27301.6	22878.9	60949.7	106951	41146.5	73093.9	40895.6	64706.3	8588.31	20706.8	20866.2	31588.4	20850.2
Q5XFX7|Q5XFX7_RAT	1	1	66.26	Protein Rad23a OS=Rattus norvegicus GN=Rad23a PE=1 SV=1	444.632	264.303	1132.61	515.263	243.033	410.471	969.223	462.022	392.87	859.076	83.1915	75.3514	313.575	179.415	13.1246	98.22	0	48.6803	578.564	32.5264	528.044	765.114	1137.66	827.076	1106.22	506.908	586.074	68.157	8.67024	714.376
P63029|TCTP_RAT	2	2	198.14	Translationally-controlled tumor protein OS=Rattus norvegicus GN=Tpt1 PE=1 SV=1	1545.26	904.665	35.8827	868.903	392.354	3411.93	2767.49	1942.01	1019.48	113.104	185.37	967.833	298.016	367.284	49.2699	33.2225	113.871	188.829	48.1066	630.777	521.646	155.83	215.946	39.374	208.182	10.2721	34.2517	459.554	74.0866	33.3605
D4A0E3|D4A0E3_RAT	5	5	216.55	C-type (Calcium dependent, carbohydrate-recognition domain) lectin, superfamily member 1 (Cartilage-derived) (Predicted) OS=Rattus norvegicus GN=Clec3a PE=4 SV=1	3836.87	4806.34	1134.91	1543.98	4671.56	2472.77	1839.74	2512.84	4580.89	708.578	641.99	1265.06	659.394	1556.96	2312.46	600.633	1215.7	1807.46	537.398	2203.63	4305.34	1275.49	3491.64	1554.56	3830.21	159.385	566.877	1272.1	1370.73	703.967
P29315|RINI_RAT	2	2	107.57	Ribonuclease inhibitor OS=Rattus norvegicus GN=Rnh1 PE=1 SV=2	1785.17	997.58	1184.21	2352.75	688.648	2665.82	1525.15	1689.37	2051.31	273.955	764.601	118.279	35.1031	99.1269	71.0008	36.4722	880.142	70.251	358.932	1806.5	1065.93	438.685	1153.08	213.536	611.593	250.753	297.657	2382.39	468.454	62.5063
D3ZVH2|D3ZVH2_RAT	1	1	30.01	Protein RGD1560831 OS=Rattus norvegicus GN=RGD1560831 PE=3 SV=1	516.006	358.094	699.08	131.949	93.2959	12232.4	6139.18	9477.34	287.64	257.746	24.5908	3321.91	2389.89	682.056	2103.99	649.422	981.18	2692.92	422.687	117.115	361.866	291.199	79.4511	21.8233	24.3455	40.4763	476.436	23.5361	242.206	105.865
D4A2G6|D4A2G6_RAT	3	3	183.63	Protein Thbs2 OS=Rattus norvegicus GN=Thbs2 PE=4 SV=2	280.943	1005.59	456.085	1151.17	1045.42	237.58	322.799	325.366	1024.65	355.639	1542.95	785.522	189.095	997.081	2314.09	238.232	3493.01	1340.46	151.677	2044.1	4069.01	1785.51	4635.49	1916.23	2042.7	203.341	715.558	252.369	922.416	254.947
F1LR52|F1LR52_RAT	1	1	28.84	Protein Abcc4 OS=Rattus norvegicus GN=Abcc4 PE=1 SV=3	49.2968	31.4616	29.5661	35.021	9.0943	230.15	27.8717	64.3741	26.9469	227.264	35.5907	166.32	29.064	80.6792	532.517	90.7168	145.938	189.903	264.765	19.4234	41.0752	93.2481	18.0904	10.612	14.9526	27.931	12.3408	14.578	18.141	23.1605
Q07936|ANXA2_RAT	5	5	259.33	Annexin A2 OS=Rattus norvegicus GN=Anxa2 PE=1 SV=2	7890.73	9511.18	6577.75	4478.55	16492.9	5609.51	3955.77	4769.25	5877.5	1554.34	2814.48	3216.13	2723.57	1794.28	14321.3	10734.6	33077.8	44466.9	10420.6	23134.9	11861.1	8211.87	13322.5	10648.5	19721.3	4833.45	9142.46	303.861	14907.3	9278.02
P35745|ACYP2_RAT	1	1	72.31	Acylphosphatase-2 OS=Rattus norvegicus GN=Acyp2 PE=1 SV=2	212.862	132.679	94.8973	348.196	60.6116	3805.78	1914.63	1837.01	714.653	4531.5	97.4796	728.437	498.135	0	198.869	103.308	654.473	629.796	101.259	161.489	158.036	419.493	381.58	65.5251	168.923	89.023	49.4727	4.01797	443.475	52.1432
P05942|S10A4_RAT	2	2	104.97	Protein S100-A4 OS=Rattus norvegicus GN=S100a4 PE=2 SV=1	402.025	303.239	58.5765	450.379	149.642	29.8476	122.741	41.0689	305.074	1024.28	135.926	677.821	4832.25	3284.72	2400.91	888.781	155.944	344.613	23.0733	9.84018	495.342	243.665	510.056	331.134	544.947	3.27287	70.8616	54.414	275.29	70.8637
R9PXU6|R9PXU6_RAT	2	2	207.59	Vinculin OS=Rattus norvegicus GN=Vcl PE=1 SV=1	1528.17	535.835	1208.13	371.024	553.387	787.428	1503.38	954.748	1653.27	1655.61	186.832	216.862	364	514.081	195.228	155.946	94.2464	1348.72	1591.15	176.364	341.853	882.437	1205.85	896.171	1658.92	288.907	502.879	273.493	578.12	656.651
Q9WUW3|CFAI_RAT	1	1	47.93	Complement factor I OS=Rattus norvegicus GN=Cfi PE=2 SV=1	442.443	114.363	198.149	311.347	54.6026	390.109	242.725	498.446	502.544	1538.58	16.8587	303.092	551.086	1261.06	159.527	251.454	118.508	342.084	47.2617	166.489	54.5502	105.557	53.6032	24.1224	26.4295	142.451	132.692	354.794	156.692	48.7599
A0A0G2JWX4|A0A0G2JWX4_RAT	2	2	121.93	Keratin, type II cytoskeletal 2 epidermal OS=Rattus norvegicus GN=Krt2 PE=1 SV=1	325.837	404.637	437.536	435.569	322.637	1334.44	1309.91	1637.25	1551.54	933.234	231.595	494.538	1353.23	2551.14	971.928	501.85	1417.9	1447.63	347.228	590.149	523.044	588.042	425.963	411.848	579.566	467.154	463.527	1395.47	525.449	425.444
Q9JKE7|T2R41_RAT	1	1	27.2	Taste receptor type 2 member 41 OS=Rattus norvegicus GN=Tas2r41 PE=1 SV=1	42.133	91.0451	239.596	110.689	75.2051	964.905	914.426	1153.88	1492.95	391.523	397.684	270.773	75.0843	835.386	388.227	806.783	9.33591	155.815	655.179	72.8488	97.6687	108.253	164.43	281.475	461.47	322.06	102.692	99.8356	54.6294	211.443
P70490|MFGM_RAT	3	3	160.6	Lactadherin OS=Rattus norvegicus GN=Mfge8 PE=2 SV=1	78.7805	42.2604	103.779	46.2167	54.8701	92.4958	357.224	36.7531	40.6606	271.285	116.292	91.6344	586.162	1815.54	158.442	151.943	736.368	589.326	32.918	460.421	43.7786	47.2347	29.3458	31.3962	34.8123	44.6367	77.987	432.506	61.1086	38.344
D3ZM27|D3ZM27_RAT	6	6	358.76	Protein Ankrd2 OS=Rattus norvegicus GN=Ankrd2 PE=1 SV=2	946.72	228.24	123.482	315.633	184.343	1230.4	2018.06	316.7	815.2	430.007	80.0918	663.842	130.231	1431.24	286.406	95.5863	437.974	226.458	92.8237	41.7413	103.042	309.636	178.742	80.6298	170.585	102.393	372.215	190.86	58.0482	82.139
A0A0G2K0T6|A0A0G2K0T6_RAT	7	7	593.36	Gamma-synuclein OS=Rattus norvegicus GN=Sncg PE=1 SV=1	4501.07	13262.5	5415.24	10572.3	17965.3	9699.6	17978.5	12555.2	18421.1	3643.03	7514.36	11212.6	7035.83	9241.12	6286.98	2865.27	3104.26	6447.51	4269.08	2638.99	13276.3	7469.92	17263.7	6332.59	8960.5	2940.65	2859.46	5600.4	9297.78	10366.4
D4A489|D4A489_RAT	1	1	27.23	Protein Cipc OS=Rattus norvegicus GN=Cipc PE=4 SV=2	1168.99	240.884	378.963	951.909	299.353	863.925	1702.6	675.889	962.123	882.218	173.779	7056.74	18022.2	11742.5	8883.51	403.293	539.077	7195.95	404.634	178.267	565.009	612.004	304.797	360.229	437.979	534.105	769.018	1820.75	494.488	562.083
F1LVA5|F1LVA5_RAT	1	1	39.28	Protein Rasef OS=Rattus norvegicus GN=Rasef PE=4 SV=3	149.882	219.131	1450.06	223.737	414.334	783.163	4003.37	1602.25	1939.5	246.643	48.3815	427.654	17.5486	100.63	61.1532	41.6217	268.216	271.465	61.0171	26.8216	149.056	298.327	56.1348	56.5182	56.764	31.1764	35.8898	6261.8	156.133	42.9749
D3ZUL3|D3ZUL3_RAT	7	7	408.42	Protein Col6a1 OS=Rattus norvegicus GN=Col6a1 PE=1 SV=1	1979.44	1219.51	808.341	1002.61	1493.19	3194.21	14943.8	1283.58	1352.74	1453.82	161.913	3808.07	2565	3402.65	4825.23	3594.53	4317.77	1102.79	583.869	3003.2	2093.78	666.975	904.518	454.716	603.533	164.922	323.36	492.107	723.029	360.512
P58775-2|TPM2_RAT	1	1	42.61	Isoform 2 of Tropomyosin beta chain OS=Rattus norvegicus GN=Tpm2	402.982	371.095	1298.98	329.739	653.13	134.932	410.328	301.189	518.151	822.624	157.187	76.9733	61.4113	607.613	60.1127	445.809	275.026	1773.98	515.062	187.886	599.966	516.317	963.377	639.325	1085.96	1005.98	284.861	146.652	753.347	1446.94
A0A0G2K845|A0A0G2K845_RAT	1	1	37.53	Protein Adipoq OS=Rattus norvegicus GN=Adipoq PE=1 SV=1	44.8741	18.8479	3.84788	87.7087	2.09958	1053.89	964.27	173.89	847.35	50.5432	12.2582	570.682	938.729	14.3399	1818.61	13.5366	35.4522	195.485	1.71447	82.2602	82.5739	219.996	117.06	41.4435	59.9008	22.0814	13.1366	18.3386	44.6848	58.6945
D3ZVB7|D3ZVB7_RAT	19	19	1398.1	Osteoglycin (Predicted) OS=Rattus norvegicus GN=Ogn PE=1 SV=1	85215.2	205605	55582.7	132251	180273	108750	137619	72763.3	178889	67876.3	33365.1	65310.5	38502.9	71857.8	23989.9	49779.9	65117.3	198413	51102.9	136550	121546	83920.3	147621	133034	85904.4	25881.2	70341.9	22039.7	140175	52481.6
P61980|HNRPK_RAT	3	3	163.6	Heterogeneous nuclear ribonucleoprotein K OS=Rattus norvegicus GN=Hnrnpk PE=1 SV=1	5519.08	2621.12	1000.22	3267.06	4024.26	6435.04	4316.36	1485.42	7867.96	112.398	433.362	542.901	1095.56	463.245	502.364	459.877	2751.04	3225.2	1368.07	1819.52	7243.43	1812.78	4002.28	4059.36	6267.25	990.797	1317.89	114.55	1261.99	815.384
P04692|TPM1_RAT	31	31	2739.4	Tropomyosin alpha-1 chain OS=Rattus norvegicus GN=Tpm1 PE=1 SV=3	68481.9	163916	68360.2	74209.5	77021.7	141904	133656	293165	83742.7	97010.4	29572.3	511730	318948	89385.8	111272	148740	288235	604976	87434	83036.5	150695	64723.9	87941	32420.2	33512.8	36885.7	71522.2	31913.1	54767.5	13353.6
A0A0G2JT58|A0A0G2JT58_RAT	1	1	29.33	Protein Sdr42e1 OS=Rattus norvegicus GN=Sdr42e1 PE=1 SV=1	72.2823	127.029	744.738	82.9131	125.009	208.667	314.288	248.475	166.443	218.015	18.908	24.8406	103.804	201.991	259.816	28.3871	24.533	72.5985	55.9402	7.74733	258.125	91.0142	82.7119	109.47	117.921	35.6912	22.5966	498.413	27.285	20.1668
Q6IMY8|Q6IMY8_RAT	1	1	61.48	Heterogeneous nuclear ribonucleoprotein U OS=Rattus norvegicus GN=Hnrnpu PE=1 SV=1	1248.92	205.821	306.248	111.423	119.275	811.901	1648.15	1000.36	1695.74	125.731	32.8765	371.088	129.046	109.775	108.11	107.301	151.124	131.487	234.685	170.383	119.018	608.127	107.107	209.374	143.6	92.1835	155.162	138.727	338.603	539.542
F1LM42|F1LM42_RAT	1	1	29.64	Protein Ank2 OS=Rattus norvegicus GN=Ank2 PE=1 SV=3	88.7579	275.761	487.386	75.3982	93.4916	378.428	87.1254	1311.35	136.621	416.728	168.862	972.281	39.8827	697.444	614.697	96.6381	889.292	81.3873	108.645	377.963	303.201	99.8604	179.37	143.605	106.424	50.8894	72.1224	27.2177	50.9435	17.088
Q5XIF4|SUMO3_RAT	1	1	51.8	Small ubiquitin-related modifier 3 OS=Rattus norvegicus GN=Sumo3 PE=3 SV=1	36.2838	5.78605	278.592	196.117	73.8932	24.6914	77.7326	75.4785	61.3865	762.648	11.1207	160.691	94.4873	102.466	202.164	216.433	416.626	230.954	151.914	53.7628	71.3966	20.4132	180.324	110.001	82.6796	10.1816	34.8674	3.61019	16.5634	11.9468
Q7TQ70|Q7TQ70_RAT	3	3	201.19	Ac1873 OS=Rattus norvegicus GN=Fga PE=1 SV=1	5993.25	10649.2	556.62	6678.46	16490.8	5016.64	3268.3	1173.09	3226.12	1033.55	4423.48	270.998	536.957	489.012	451.213	244.913	5073.61	284.027	1330.39	7853.34	8151.26	2365.72	10890.6	4191.64	7938.43	689.836	1284.76	622.19	3070.73	1321.33
P02651|APOA4_RAT	5	5	238.37	Apolipoprotein A-IV OS=Rattus norvegicus GN=Apoa4 PE=1 SV=2	4825.45	12925.5	1122.82	14738.2	13350.7	4819.79	5812.76	4104.68	7796.7	2495.59	5448.1	1028.27	1300.14	316.718	2153.95	801.867	7957.63	13402.2	3996.57	6636.91	6972.24	4040.92	9262.95	6697.29	9912.72	743.71	1672.01	2618.06	3063.84	2698.33
O70210|CHAD_RAT	5	5	280.44	Chondroadherin OS=Rattus norvegicus GN=Chad PE=2 SV=1	1345	1539.08	1535.84	3283.88	1593.58	1941.55	649.664	2278.2	1923.83	813.723	3084.27	6231.05	4539.33	2565.12	1838.42	2557.35	20295.2	4396.99	2020.35	8243.66	9021.55	4304.53	6786.74	5492.82	5434.07	361.643	4474.98	1023.41	7903.84	4178.01
M0RCN6|M0RCN6_RAT	1	1	59.06	Protein RGD1563231 OS=Rattus norvegicus GN=RGD1563231 PE=1 SV=1	90.8758	128.266	211.612	606.398	176.715	625.165	424.889	879.868	874.616	155.409	117.606	603.131	19.3596	28.972	1.89373	13.2634	1125.36	0	71.3101	615.763	1062.31	111.195	334.882	205.076	239.726	42.3253	26.6366	6.03093	33.8597	0
P36201|CRIP2_RAT	1	1	74.32	Cysteine-rich protein 2 OS=Rattus norvegicus GN=Crip2 PE=2 SV=1	11000.3	17149.7	5309.88	15162.4	18200.8	8259.36	11492.3	4317.91	10364.3	648.999	4803.9	582.47	1819.49	997.101	1134.86	13.2039	6218.8	2888.23	572.961	6606.73	11526.5	2524.63	8386.91	5224.42	5351.89	258.202	1796.02	83.9316	4787.11	987.248
Q6P3V8|Q6P3V8_RAT	1	1	31.74	Eukaryotic translation initiation factor 4A1 OS=Rattus norvegicus GN=Eif4a1 PE=1 SV=1	9.29383	104.095	23.3112	287.276	57.2679	177.742	0.252108	171.59	1035.26	0	107.174	0	1.99434	2.51636	0	1.35325	352.386	1.64411	7.98458	110.119	27.1416	14.2176	170.601	3.41688	15.8856	0	0	0.0491558	0.00991635	0.140363
Q64268|HEP2_RAT	1	1	51.47	Heparin cofactor 2 OS=Rattus norvegicus GN=Serpind1 PE=1 SV=1	1687.19	1145.31	528.007	1302.55	553.537	458.331	1530.02	1063.94	1774.3	126.954	174.438	644.974	250.803	117.143	510.066	568.267	1187.92	156.432	252.326	202.375	553.992	337.343	847.803	179.294	288.112	4.43163	50.9073	1796.95	149.809	17.29
Q5I0M1|Q5I0M1_RAT	2	2	82.47	Apolipoprotein H OS=Rattus norvegicus GN=Apoh PE=1 SV=1	277.06	219.516	62.9879	216.599	69.0909	378.097	1079.41	318.248	638.856	141.463	51.6013	156.885	365.161	233.096	204.286	23.9447	145.834	179.752	66.4627	357.713	497.849	70.4861	134.461	23.1727	40.169	7.45732	51.1631	82.4818	158.434	22.817
P63312|TYB10_RAT	1	1	63.09	Thymosin beta-10 OS=Rattus norvegicus GN=Tmsb10 PE=1 SV=2	7.82203	3.45049	26.6217	0	0.468156	33.6753	848.958	778.638	0	37.23	0.146094	1.77	7.70317	1.88996	0.92982	4.5552	0.1291	2.48628	2.644	0	2.05252	25.0967	1.1245	0	1.81377	1.47917	1.43879	1.70994	3.08846	6.42932
P03994|HPLN1_RAT	1	1	47.25	Hyaluronan and proteoglycan link protein 1 OS=Rattus norvegicus GN=Hapln1 PE=1 SV=2	66.8041	56.402	86.3775	126.881	84.2969	100.374	63.7892	204.405	204.611	227.325	104.311	158.893	396.304	9.36349	228.459	71.421	245.358	278.098	83.4752	728.175	989.533	8.57623	48.0204	22.5426	91.8051	1.48782	40.0401	55.5309	11.9376	8.67564
D4A198|D4A198_RAT	1	1	32.09	G protein pathway suppressor 2 (Predicted) OS=Rattus norvegicus GN=Neurl4 PE=1 SV=2	0	0	0	0	0	0.145013	3.00759	0	145.985	63.5023	0	1.30164	1.35077	0	0	0.034736	0	0	0.37169	0.550565	0	0	0	0	0	0	0	5.16707	0	0
P11517|HBB2_RAT	1	1	52.18	Hemoglobin subunit beta-2 OS=Rattus norvegicus PE=1 SV=2	56.6049	53.7611	160.484	112.995	72.6825	15.7199	5921.04	44.0913	108.585	211.061	1.3709	69.511	14.7904	51.4432	69.5593	13.9707	15.439	31.555	16.1531	21.3235	10.4273	54.429	18.6839	42.1399	31.914	12.5599	8.69979	1.47311	14.8071	37.9444
G3V983|G3V983_RAT	1	1	75.77	Glutathione S-transferase Mu 1 OS=Rattus norvegicus GN=Gstm1 PE=1 SV=2	2650.35	1613.21	571.456	527.922	923.938	3366.73	4527.11	1737.93	4860.47	687.143	1321.63	0.803614	884.827	450.177	35.1584	330.161	95.9902	231.826	222.784	1526.92	637.952	638.158	1244.15	403.406	405.948	123.977	164.411	227.972	531.929	260.666
B1PLB1|B1PLB1_RAT	1	1	66.61	CD34 antigen (Predicted) OS=Rattus norvegicus GN=Cd34 PE=1 SV=1	2.51012	364.547	5.05308	1.76763	3.78137	0.227915	4.28973	17.001	12.7008	16.1413	5.83407	7.30049	7.24378	6.88655	7.71896	98.7738	29.09	6.20953	41.9431	639.764	1.77592	8.00611	2.61574	2.74869	0.998941	3.39351	1.3951	2.54692	8.38033	5.88423
A0A0G2K9Y5|A0A0G2K9Y5_RAT	4	4	251.48	Histidine-rich glycoprotein OS=Rattus norvegicus GN=Hrg PE=1 SV=1	767.604	428.822	185.647	1418.82	444.875	2027.5	1021.94	1755.21	2004.38	238.078	548.578	339.658	1025.35	166.834	408.117	931.209	903.343	181.71	2851.69	1996.69	940.196	738.108	603.022	231.377	322.629	61.0371	319.634	72.3456	912.266	66.1997
P04762|CATA_RAT	1	1	57.23	Catalase OS=Rattus norvegicus GN=Cat PE=1 SV=3	1494.13	2494.39	1581.08	1511.4	1205.38	1746.19	2288.17	1475.23	6279.01	293.648	2840.13	1197.78	2773.49	680.043	915.761	381.411	681.98	1334.71	453.009	1748.32	1491.19	501.075	689.825	566.123	326.073	411.029	652.113	460.045	672.11	407.078
P20760|IGG2A_RAT	7	7	496.48	Ig gamma-2A chain C region OS=Rattus norvegicus GN=Igg-2a PE=1 SV=1	33199.9	6427.94	6672.14	31645.1	2759.49	55051.7	18999.5	20042.9	21017.6	4884.33	2639.58	11752.5	22284.8	6141.18	10831.2	1815.92	5156.43	5008.38	2437.32	11923.5	8640.17	6231.27	3739.94	2449.77	4395.32	557.192	1700.12	8769.61	8204.39	2192.11
P51635|AK1A1_RAT	3	3	128.35	Alcohol dehydrogenase [NADP(+)] OS=Rattus norvegicus GN=Akr1a1 PE=1 SV=2	3717.77	3447.57	2188.1	1556.32	3634.77	5941.14	2047.85	1885.75	2823.83	116.876	2013.24	3467.56	324.522	408.886	1147.15	91.6928	1310.56	934.733	437.471	1383.64	1222.13	483.414	1220.28	269.752	790.451	105.329	186.221	1293.04	481.983	110.001
Q63081|PDIA6_RAT	2	2	132.99	Protein disulfide-isomerase A6 OS=Rattus norvegicus GN=Pdia6 PE=1 SV=2	2227.34	888.406	1984.95	3520.03	1294.86	817.028	1713.82	1429.12	3276.33	233.842	388.274	1529.53	322.79	1556.68	2379.26	45.6679	1520.61	4992.41	637.584	748.889	5519.38	2579.17	4429.85	2094.62	2229.99	258.965	348.972	42.618	821.706	538.364
F1LNH3|F1LNH3_RAT	5	5	209.2	Procollagen, type VI, alpha 2, isoform CRA_a OS=Rattus norvegicus GN=Col6a2 PE=1 SV=2	1779.48	1225.98	682.686	2784.67	1208.93	2531.67	1598.99	1885.12	2567.83	369.015	343.882	1027.12	840.938	344.525	834.516	497.16	5917.54	2633.39	778.15	2542.52	2506.06	924.552	1287.22	1083.47	507.813	361.866	626.827	442.224	724.767	319.196
P01048|KNT1_RAT	7	7	408.81	T-kininogen 1 OS=Rattus norvegicus GN=Map1 PE=1 SV=2	6219.28	642.714	881.192	3682.82	751.26	13152.6	5624.29	6573.28	16856	1900.85	318.799	3569.71	3170.78	1116.53	4901.68	501.963	1617.47	1160.36	285.432	3447.31	1197.97	1793.89	1104.58	552.421	914.771	203.311	1193.82	488.729	2768.32	2688.25
G3V7N9|G3V7N9_RAT	1	1	37.59	Complement C1q subcomponent subunit B OS=Rattus norvegicus GN=C1qb PE=1 SV=1	246.538	308.094	73.9536	673.142	169.227	441.23	453.865	1412.38	376.408	422.459	713.671	629.377	319.897	548.588	1978.15	590.026	1746.38	1242.25	1598.89	209.377	772.836	887.388	426.665	374.46	675.154	1418.25	1528.87	345.592	1074.88	1932.52
Q62952|DPYL3_RAT	1	1	56.06	Dihydropyrimidinase-related protein 3 OS=Rattus norvegicus GN=Dpysl3 PE=1 SV=2	221.93	154.106	97.9849	108.355	90.5589	151.089	203.796	197.287	362.862	17.5224	83.5796	73.407	159.29	6.60495	113.556	55.3357	53.5397	39.5289	93.2386	77.6102	128.641	65.8441	65.5372	28.515	83.5761	6.33496	4.89644	13.3012	27.5107	137.843
Q6IRK9|CBPQ_RAT	1	1	49.01	Carboxypeptidase Q OS=Rattus norvegicus GN=Cpq PE=1 SV=1	85.9355	104.05	0	164.999	795.342	9.35529	24.1345	6.98788	199.645	34.7319	27.3637	971.348	1510.61	1885.59	998.287	35.6637	380.462	5917.65	23.6987	97.6172	1498.02	878.931	2444.9	1204.49	843.75	412.381	349.612	4.99505	106.539	179.777
F1M748|F1M748_RAT	1	1	32.38	Protein Col24a1 OS=Rattus norvegicus GN=Col24a1 PE=4 SV=3	436.016	652.109	141.815	333.035	616.228	221.626	458.601	322.576	133.728	565.51	1267.57	205.156	521.52	394.748	218.079	597.934	2000.19	1376.43	1093.7	5997.46	6247.46	295.825	1189.51	1205.84	1180.12	357.041	243.249	5372.14	620.301	539.381
F1LWG8|F1LWG8_RAT	1	1	65.01	5-hydroxytryptamine receptor 2B OS=Rattus norvegicus GN=Srl PE=1 SV=3	121.475	268.327	87.862	140.617	39.3018	417.148	214.285	544.584	1610.59	167.049	162.66	523.602	207.265	159.662	192.681	482.378	215.656	279.785	446.174	37.4726	94.8505	309.078	79.3882	87.6592	96.414	331.636	78.8298	3.59128	21.1412	96.1215
D3ZQR6|D3ZQR6_RAT	1	1	27.74	Protein Eml6 OS=Rattus norvegicus GN=Eml6 PE=4 SV=3	21.4948	36.8628	30.6857	10.8393	25.8119	45.2364	1623.39	2486.62	32.2449	125.313	3.07565	67.351	59.1495	12.8183	72.2492	38.8166	30.7782	18.4619	60.7701	198.526	55.9726	126.34	15.0008	50.0675	74.5335	7.39711	29.2832	37.9436	20.0307	31.575
A0A0H2UHM3|A0A0H2UHM3_RAT	4	4	191.73	Haptoglobin OS=Rattus norvegicus GN=Hp PE=1 SV=1	3729.27	766.008	609.178	3248.73	902.428	7748.32	1966.79	3367.88	7204.98	396.761	296.63	3056.72	2694.47	5350.85	3605.69	367.488	2863.62	3223.27	712.399	3132.5	1361.46	826.865	614.263	391.496	477.37	240.801	556.156	218.768	1344.18	229.084
P06302|PTMA_RAT	1	1	63.96	Prothymosin alpha OS=Rattus norvegicus GN=Ptma PE=1 SV=2	14.755	1.36823	21.2486	7.77342	1.24082	37.0501	39.9106	102.151	100.19	60.6244	3.75668	26.6132	167.526	18.1893	22.5241	67.7856	18.19	5.72386	95.8558	3217.25	21.6389	19.6107	2.08854	7.54783	9.95004	13.3019	12.7312	49.2063	12.5	15.2756
P20059|HEMO_RAT	26	26	1817.54	Hemopexin OS=Rattus norvegicus GN=Hpx PE=1 SV=3	170137	37124.3	23324.9	276821	31025.5	252525	211164	112889	241643	57125.7	31688	154867	154751	59350	117482	23182.6	51125.2	51788.9	20799.4	149880	63358.7	52443.7	38560.6	21013.5	30349.8	15897.8	55764.2	16315.7	94821	18950.4
F8WFR6|F8WFR6_RAT	1	1	44.77	Glycogenin-1 OS=Rattus norvegicus GN=Gyg1 PE=1 SV=1	0	0.0613718	0.000129682	0.389287	0	21.8972	280.515	4.83002	0	43.0806	0	0	0	3.03291	178.645	6.22188e-05	3.11814	3.46322	6.92973	0	0	0	1.28012	0	14.1501	0	0	0	0	0
G3V9G5|G3V9G5_RAT	1	1	52.26	Protein Synm OS=Rattus norvegicus GN=Synm PE=1 SV=2	7.76863	0	8.71873	0	2.20564	22.1764	5.59381	18.1266	42.6161	196.631	0	99.7876	5.30166	0	5.52634	1.11122	0	13.0313	2.39514	0.278929	27.4425	0.243968	10.0247	1.37964	0.464137	3.04339	0	0.115849	2.88996	0
P22985|XDH_RAT	6	6	313.62	Xanthine dehydrogenase/oxidase OS=Rattus norvegicus GN=Xdh PE=1 SV=3	4676.35	4540.47	1011.44	4875.67	2517.51	2834.05	2922.17	2018.05	3817.42	971.747	1317.12	952.368	1973.76	793.433	1460.55	2925.19	970.153	991.457	746.939	7274.12	1839.21	1154.01	1010.16	713.818	1004.16	780.757	917.381	524.419	1508.93	1555.46
A0A096P6L8|A0A096P6L8_RAT	7	7	408.1	Fibronectin OS=Rattus norvegicus GN=Fn1 PE=1 SV=2	8415.42	19069.7	1373.09	3592.7	11743.8	4769.82	7720.73	3345.57	13813.1	2961.17	4915.22	423.368	111.167	1035.92	53.3679	193.729	14423.6	22918.9	435.626	18388.8	7688.25	8693.61	10264.4	8320.66	11825.6	208.965	6097.94	5623.69	13365.4	5330.78
Q6P6T6|Q6P6T6_RAT	1	1	52.83	Cathepsin D OS=Rattus norvegicus GN=Ctsd PE=1 SV=1	0	2.19291	0.616722	39.3805	2.49629	1260.21	793.053	389.02	819.699	0	0	12.5469	18.6495	6.78415	12.6317	0.0268786	47.131	119.623	4.53956	215.58	38.1262	148.02	10.1035	3.773	4.56376	1.60853	60.445	0	0.955964	0
Q64240|AMBP_RAT	2	2	117.58	Protein AMBP OS=Rattus norvegicus GN=Ambp PE=1 SV=1	479.631	9.05183	45.5442	84.3541	59.0507	419.909	74.03	157.379	428.895	24.277	133.897	792.232	1355.83	962.872	156.27	30.5271	24.4832	518.315	30.1789	34.3267	30.2947	116.795	40.0914	58.3804	53.5706	36.4213	121.25	28.1799	253.39	8.17895
D4A0L4|D4A0L4_RAT	1	1	59.54	Y-box-binding protein 3 OS=Rattus norvegicus GN=Ybx3 PE=1 SV=3	613.369	610.529	30.1311	365.235	440.224	151.779	640.004	153.728	176.447	877.725	238.714	174.478	84.5244	138.829	84.6802	203.406	140.625	308.887	137.062	7.32968	224.304	200.249	293.067	466.297	460.993	66.5039	109.216	5.35524	107.837	45.4026
Q5M7T5|Q5M7T5_RAT	3	3	127.85	Protein Serpinc1 OS=Rattus norvegicus GN=Serpinc1 PE=1 SV=1	84.3755	468.817	251.776	274.03	489.657	513.832	508.24	399.068	824.771	704.504	419.599	640.639	795.857	1892.85	1147.87	452.474	1039.03	679.209	390.453	284.033	240.978	345.498	469.844	265.964	485.503	259.935	187.544	1255.96	401.876	120.213
G3V7I0|G3V7I0_RAT	1	1	31.89	Peroxiredoxin 3 OS=Rattus norvegicus GN=Prdx3 PE=1 SV=1	226.495	63.0988	659.87	531.814	96.2512	4085.91	405.452	1444.65	1437.58	113.055	188.482	86.7936	135.189	41.5192	808.519	1733.04	69.3346	590.68	243.758	126.541	47.1514	181.385	66.9541	92.2735	121.307	266.186	109.346	243.948	78.6308	105.003
A0A0G2KAQ5|A0A0G2KAQ5_RAT	1	1	38.23	Myozenin 2 (Predicted), isoform CRA_a OS=Rattus norvegicus GN=Myoz2 PE=1 SV=1	8.01778	16.3336	209.075	0	11.3983	82.3371	408.418	138.582	17.3961	355.711	0	34.6491	116.144	50.4285	33.5816	8.1846	4.74603	10.2208	7.44905	13.132	10.5959	28.098	12.0704	4.21364	13.8651	1.23765	1.57368	53.4494	0	13.4669
Q01129|PGS2_RAT	27	27	1676.22	Decorin OS=Rattus norvegicus GN=Dcn PE=1 SV=1	5945.03	19838.9	2605.59	12790.6	24732	9876.05	13597.8	5531.39	9313.24	2550.32	7355.14	30987.1	49625.8	18663.4	29533.3	8382.54	36116.3	40076.5	6489.56	41394.1	43059.6	22611.4	29525.2	28371.6	26696.7	1427.84	10584.1	3454.61	37575.7	10009.7
B5DFD8|B5DFD8_RAT	1	1	42.14	SH3 domain-binding glutamic acid-rich-like protein OS=Rattus norvegicus GN=Sh3bgrl PE=1 SV=1	7.49906	2.87002	2.5491	7.59627	10.4777	629.59	258.254	26.1466	1090.61	0.790576	57.1538	2.12488	11.6024	11.2746	8.37432	3.80256	33.4341	17.9566	4.18845	2.31861	195.109	22.3771	83.7157	12.6998	33.9307	9.81632	4.24428	9.39233	30.3844	16.4244
P06907|MYP0_RAT	1	1	45.21	Myelin protein P0 OS=Rattus norvegicus GN=Mpz PE=1 SV=1	0.108393	1.74719	63.9208	0	1.09596	49.0504	9.44054	35.0354	225.257	5.12457	0	0	2.1953	5.24761	16.5371	2.94346	6.67538	1.48253	4.64223	0	9.86245	0	0	0	0.180466	0.296326	3.27869	54.4286	0	1.15302
D3ZGB8|D3ZGB8_RAT	1	1	51.93	Protein Cilp OS=Rattus norvegicus GN=Cilp PE=4 SV=2	293.09	2697.88	421.37	66.0628	441.711	169.556	433.019	136.962	739.08	311.864	20.6307	207.856	296.254	39.9159	53.8913	61.1874	359.179	105.244	40.745	1184.96	736.957	637.469	1431.74	948.748	1276.4	59.1239	844.629	48.1234	758.44	1048.27
B4F789|B4F789_RAT	1	1	56.94	Apolipoprotein B editing complex 2 (Predicted), isoform CRA_a OS=Rattus norvegicus GN=Apobec2 PE=1 SV=1	602.648	85.9412	94.8006	1645.59	183.222	6892.31	11017.9	1285.36	27139	136.144	19.5343	6.17029	3975.98	893.12	0.000747428	627.855	60.8047	1220.64	353.365	75.7646	383.438	318.581	265.189	281.608	290.734	74.4953	95.5672	801.073	19.0972	59.9376
O08628|PCOC1_RAT	1	1	69.22	Procollagen C-endopeptidase enhancer 1 OS=Rattus norvegicus GN=Pcolce PE=1 SV=1	12.082	33.7471	271.821	33.2577	14.8524	831.132	93.8902	145.808	616.199	59.5401	50.2285	572.055	1831.76	39.733	370.787	102.084	284.377	196.988	47.5327	186.378	185.934	88.1143	43.8592	26.8807	28.1107	69.1117	35.7358	12.5926	114.323	67.8791
D3ZZR9|D3ZZR9_RAT	1	1	47.5	Peptidyl-prolyl cis-trans isomerase OS=Rattus norvegicus GN=Fkbp2 PE=1 SV=1	219.755	445.393	2.97696	216.495	575.212	222.947	301.522	75.6343	230.118	302.055	353.119	0.979266	0.0699447	769.306	456.48	0.144682	5.26878	1.46751	5.0952	24.8804	172.782	19.1741	216.397	38.8395	93.68	3.1348	7.59448	102.224	132.268	23.4704
F1LND0|F1LND0_RAT	1	1	38.74	Protein Col16a1 OS=Rattus norvegicus GN=Col16a1 PE=1 SV=2	595.063	272.074	357.892	701.395	1450.11	1259.03	261.507	278.454	1488.07	853.846	1335.66	909.08	1400.9	619.4	870.874	1228.54	1903.68	2273.71	605.543	6601.38	4622.12	589.756	1288.66	1335.15	1294.85	535.08	348.111	695.198	1148.91	539.25
A0A0G2K6L3|A0A0G2K6L3_RAT	1	1	28.75	DNA polymerase OS=Rattus norvegicus GN=Rev3l PE=3 SV=1	17.0602	40.0892	101.264	27.4347	35.384	63.5366	72.7188	32.1363	41.633	240.988	8.80666	37.0904	76.4591	40.3483	205.893	70.7074	17.6253	45.6945	4.40628	6.74189	0.125044	15.9162	25.2829	12.1361	23.81	12.8834	8.3033	55.3804	9.92226	5.34102
A0A0G2JTV2|A0A0G2JTV2_RAT	1	1	54.98	Non-muscle caldesmon OS=Rattus norvegicus GN=Cald1 PE=1 SV=1	27.8209	46.4296	15.9831	4.81193	9.96143	169.46	89.2991	19.7412	218.946	10.6555	36.1686	4.94864	12.3692	9.85691	15.8055	62.5042	276.661	57.0506	36.4122	110.856	161.999	24.4903	7.804	2.93545	14.7129	77.7098	15.3444	108.072	53.1556	12.5475
A0A0G2KAN1|A0A0G2KAN1_RAT	28	28	2182.53	Collagen alpha-2(I) chain OS=Rattus norvegicus GN=NEWGENE_621351 PE=1 SV=1	42248.5	42143.6	8778.94	27513.5	35418.6	43712.9	32734	14678.5	44182.9	34717.7	40389.2	12632.4	11204.2	27150.1	15023.1	43493.9	53514.7	29539.2	37923.8	153504	65565.8	17472.2	31137.9	17008	31320.1	16865.9	14230.9	18684.7	32457.4	16197.1
D4ACV3|D4ACV3_RAT	12	12	763.9	Histone H2A OS=Rattus norvegicus GN=Hist2h2ac PE=3 SV=2	24217.2	29870	5868.53	10462.9	30515	8967.26	15260	7640.66	10907.4	13867	13344.3	62836.4	37653.3	99284.6	94911.7	69343.5	6312.42	18474.1	1703.93	8010.8	28867.9	22110.4	29691.6	24878.9	23590	3070.44	8016.11	42625.5	33933.3	12880.8
D3ZUU6|D3ZUU6_RAT	4	4	168.59	Protein LOC100912012 OS=Rattus norvegicus GN=Clec3b PE=1 SV=1	602.756	195.39	56.2725	1555.65	413.967	1221.4	427.869	436.827	1069.25	1382.92	139.168	1289.41	3494.79	6421.04	8742.84	21.5105	2492.95	447.359	40.9991	1119.84	7308.34	277.589	824.286	457.587	1606.44	53.1208	84.6835	606.952	217.488	175.444
Q63416|ITIH3_RAT	4	4	164.71	Inter-alpha-trypsin inhibitor heavy chain H3 OS=Rattus norvegicus GN=Itih3 PE=2 SV=1	56.0971	81.2087	179.745	16.3716	52.5398	30.0826	47.5603	68.0847	44.3656	78.051	14.8806	45.1926	215.284	1105.59	23.0838	61.9105	495.738	727.543	315.266	600.563	180.273	82.3514	36.6139	25.5939	41.5368	51.1478	53.642	249.583	11.273	27.1606
F1M305|F1M305_RAT	3	3	185.06	Protein Abi3bp OS=Rattus norvegicus GN=Abi3bp PE=1 SV=3	1114.31	1693.6	302.904	791.396	976.756	1017.42	2162.03	18092.6	1556.51	461.566	612.553	1007.44	2305.65	186.969	1280.75	354.692	354.111	638.249	282.777	901.773	1986.45	985.011	1376.93	564.77	695.043	232.542	337.191	886.7	592.317	364.895
P05371|CLUS_RAT	8	8	592.93	Clusterin OS=Rattus norvegicus GN=Clu PE=1 SV=2	2699.49	7130.91	2647.93	14459.7	6266.37	11828.3	8431.51	4943.83	14393.4	3005.51	4091.35	5518.07	13321.6	6024.26	2195.1	5454.42	10086.3	9769.25	7937.1	17773.8	32342.8	12486	21590.6	9343.73	13743.5	3592.85	6318.48	1305	10233.4	12603.3
P17764|THIL_RAT	3	3	125.03	Acetyl-CoA acetyltransferase, mitochondrial OS=Rattus norvegicus GN=Acat1 PE=1 SV=1	359.001	427.534	161.236	100.043	192.438	658.174	146.106	579.927	287.477	3923.53	112.171	213.138	584.288	72.3944	73.7576	445.341	388.417	289.056	106.055	296.582	1446.13	225.711	187.859	182.799	267.008	312.001	221.608	68.9509	66.929	90.909
B5DF65|B5DF65_RAT	2	2	142.72	Biliverdin reductase B (Flavin reductase (NADPH)) OS=Rattus norvegicus GN=Blvrb PE=1 SV=1	133.658	141.381	69.5148	236.775	138.393	128.445	486.597	285.707	512.294	94.8724	37.0575	13.5055	343.431	255.607	935.271	24.0163	26.2965	23.1852	134.736	49.3473	31.0345	436.374	651.01	659.579	1794.35	468.176	91.6781	29.1992	14.6818	385.906
F1LM82|F1LM82_RAT	2	2	77.7	Heterogeneous nuclear ribonucleoproteins A2/B1 OS=Rattus norvegicus GN=Hnrnpa2b1 PE=1 SV=3	1679.61	1545.1	486.881	1721.31	3189.87	1444.95	2277.78	1065.47	1852.45	461.279	233.347	2128.32	175.062	686.297	384.522	442.549	740.342	724.761	464.932	2862.05	1825.3	768.213	761.007	506.766	1392.85	148.402	1066.66	236.112	1230.91	393.395
D3ZVD7|D3ZVD7_RAT	6	6	302.51	Keratocan (Predicted) OS=Rattus norvegicus GN=Kera PE=4 SV=1	2802.77	7771.42	1816.61	7801.82	10066.8	6820.44	12949	6000.12	14869.1	1760.89	1041.81	34296.6	27459.6	11031.1	4226.38	1431.13	11968.6	898.122	638.806	13223.6	22601	9386.46	23090.9	13620.8	16082.3	960.698	4040.45	2089.54	11329	4245.83
P07150|ANXA1_RAT	3	3	197.35	Annexin A1 OS=Rattus norvegicus GN=Anxa1 PE=1 SV=2	8982.46	9368.93	6801.31	5987.91	8267.48	4290.75	5242.14	3021.54	6085.2	4315.83	11307.1	792.356	2845.45	6172.89	581.609	8949.08	3761.31	14808.2	10032.8	50066.4	7387.08	9168.63	8231.57	8013.72	8792.46	3101.44	8569.99	581.56	25721.7	8018.77
P07897|PGCA_RAT	7	7	430.76	Aggrecan core protein OS=Rattus norvegicus GN=Acan PE=1 SV=2	2233.11	3767.58	2037.98	4378.86	2453.11	6036.12	3651	3601.95	11496.8	7153.9	2272.85	9251.06	47125.3	34225.5	9162.5	1413.5	12118.5	32931.3	2364.49	49139.3	36839.5	4758.01	3533.45	3192.06	3382.19	2040.97	4274.24	1381.86	7638.09	2125.9
Q9EQP5|PRELP_RAT	23	23	1502.12	Prolargin OS=Rattus norvegicus GN=Prelp PE=2 SV=1	25234.6	50008.9	11837.4	28071.9	50370.5	37376.5	47577.6	26326	58939.7	10419.5	5269.61	73881	90990.7	24548.6	29112	7095.18	11087.1	14731.8	4660.29	19427.3	26511.8	20907.1	25831.7	16178.8	25436.7	1795.82	13458.1	22801.7	51850.7	11919
P47853|PGS1_RAT	5	5	227.36	Biglycan OS=Rattus norvegicus GN=Bgn PE=1 SV=1	3542.69	2485.74	1752.11	4464.66	2441.09	2015.64	3986.04	2876.23	2301.46	2006.33	2433.31	2681.19	9362.29	3382.38	1939.87	3083.04	8699.61	9768.65	847.88	2424.14	4259.25	2022.51	2513.83	2195.34	2182.22	297.278	1497.57	1962.39	3210.35	911.366
Q01177|PLMN_RAT	3	3	165.65	Plasminogen OS=Rattus norvegicus GN=Plg PE=2 SV=2	206.837	273.371	192.709	321.633	402.399	1548.95	266.132	248.051	546.453	735.853	196.859	3058.09	3647.5	2202.69	2150.33	521.942	68.1603	4983.11	1752.54	92.3827	2016.46	1189.96	1587.39	828.155	430.492	1078.88	728.723	2652.04	210.314	231.379
P27139|CAH2_RAT	1	1	35.6	Carbonic anhydrase 2 OS=Rattus norvegicus GN=Ca2 PE=1 SV=2	57.541	458.758	22.7895	326.012	129.825	630.002	59.7082	59.138	96.389	15.001	30.2003	172.549	124.609	51.5368	134.935	298.826	452.272	932.634	204.819	62.6313	111.723	165.546	83.9275	54.646	97.0327	12.684	78.732	68.2982	139.906	67.4256
Q62894|ECM1_RAT	2	2	67.86	Extracellular matrix protein 1 OS=Rattus norvegicus GN=Ecm1 PE=1 SV=2	5.92626	49.5515	17.3592	21.2118	177.855	16.3687	1010.21	0.343322	13.1778	124.105	3.58153	64.7968	26.0364	4779.58	2626.81	42.7051	43.018	53.3924	47.1582	191.421	242.215	21.9107	67.692	74.6518	48.496	6.852	13.9184	9.69672	25.363	1.44232
D3ZDK4|D3ZDK4_RAT	7	7	370.41	Protein LOC102552055 OS=Rattus norvegicus GN=LOC102552055 PE=4 SV=2	15080.5	10751.5	4825.52	14607.2	11431.3	14647.2	29882.5	15200.1	31976.7	22109.1	9965.01	33248.3	45189.1	55645.6	6428.47	6094.04	58288.8	82923.7	9348.13	14699.4	16585.8	11141.7	12217.1	13763	21204.1	12194.2	9649.86	17360.2	8702.99	9748.48
B2GVB1|B2GVB1_RAT	1	1	41.68	Protein S100 OS=Rattus norvegicus GN=S100a6 PE=1 SV=1	3.21249	12.0211	12.9067	1.62643	3.39557	3.64957	20.6551	15.8998	9.09579	2.2885	0.165484	2.63819	2.75948	5.5	10.2923	0	14.0075	1.70518	1.8153	0	0	1.46317	5.71954	0	0	0	0	3316.15	0	0
P50609|FMOD_RAT	13	13	1078.56	Fibromodulin OS=Rattus norvegicus GN=Fmod PE=2 SV=1	34998.2	109805	16015.1	24869.4	91002.6	76593.5	39055.3	22513.8	58641.6	20676.1	9690.47	28827.7	25414.2	43684.6	14472.3	18787.3	36469.4	73058.7	14232.9	174969	61200	26692.4	84539.7	79052.3	44955.1	5642.42	79561.7	7009.59	119518	49904.3
P18418|CALR_RAT	6	6	238.48	Calreticulin OS=Rattus norvegicus GN=Calr PE=1 SV=1	4188.37	17278.1	13418.6	4173.8	8446.3	9714.55	4718.98	5448.5	14498.5	2902.68	5235.95	8406.32	25450.2	3114.82	11097.6	2810	7155.36	6583.4	6397.74	8895.34	7078.75	6158.07	5477.01	5771.95	5757.02	4541.87	5312.76	3256.63	7518.08	5232.91
