# Supplementary material for: Paternal Resistance Training Modulates Calcaneal Tendon Proteome in the Offspring Exposed to High-Fat Diet
Source: Front Cell Dev Biol. 2020 Jun 16;8:380. doi: 10.3389/fcell.2020.00380 (PMC7325979; doi:10.3389/fcell.2020.00380)
Supplement: Supplementary file 5 [file Data_Sheet_3.xlsx]

## Sheet: TF X SF (fathers)
Accession	Peptide count	Peptides used for quantitation	Confidence score	Description	cell locations	biological process	molecular function	SF 1	SF 2	SF 3	SF 4	SF 5	TF 1	TF 2	TF 3	TF 4	TF 5	MEAN SF	LOG 10 SF	MEAN TF	LOG 10 TF	FOLD (TF-SF)	p value (t test)
P14141|CAH3_RAT	43	43	4099.24	Carbonic anhydrase 3 OS=Rattus norvegicus GN=Ca3 PE=1 SV=3	Cytoplasm	Metabolic Process	Enzymatic	1.50374e+06	1.14654e+06	454706	734523	495575	2.32373e+06	4.03224e+06	1.27519e+06	1.44167e+06	2.69355e+06	707836	5.84993	2.35328e+06	6.37167	0.52174	0.0241
Q9QZ76|MYG_RAT	20	20	2243.45	Myoglobin OS=Rattus norvegicus GN=Mb PE=1 SV=3	Muscle cell	Transport	Binding	74184.6	39662.4	26669.2	48960.5	17952.8	698772	347581	239887	71293.8	744569	33311.2	4.52259	420420	5.62368	1.10109	0.0203
P05065|ALDOA_RAT	52	52	4545.64	Fructose-bisphosphate aldolase A OS=Rattus norvegicus GN=Aldoa PE=1 SV=2	Cytoskeleton	Metabolic Process	Enzymatic	219456	329590	125667	105063	93576.9	2.08944e+06	1.00201e+06	950144	307977	1.22093e+06	163474	5.21345	1.1141e+06	6.04692	0.833475	0.0121
O88989|MDHC_RAT	11	11	650.48	Malate dehydrogenase, cytoplasmic OS=Rattus norvegicus GN=Mdh1 PE=1 SV=3	Cytoplasm	Metabolic Process	Enzymatic	25343.6	22891.8	20645.7	19690.3	20346.6	122995	111405	69286.6	55801.8	51649.3	20893.6	4.32001	82227.6	4.91502	0.595004	0.0034
A0A0G2JYM0|A0A0G2JYM0_RAT	14	14	978.11	Protein Ldb3 OS=Rattus norvegicus GN=Ldb3 PE=1 SV=1	Cytoskeleton	Cytoskeleton organization	Binding	25742.2	24523.6	34976	9702.85	12272.2	96239.3	107420	67045.7	37358.9	20910.7	20368.7	4.30896	65794.9	4.81819	0.509229	0.0327
P16617|PGK1_RAT	25	25	1705.85	Phosphoglycerate kinase 1 OS=Rattus norvegicus GN=Pgk1 PE=1 SV=2	Cytoplasm	Metabolic Process	Enzymatic	36750.2	41268.4	32539.9	41027.5	20916.9	583836	316381	309180	88767.4	320774	33938.2	4.53069	323788	5.51026	0.979572	0.0062
P15429|ENOB_RAT	52	52	3915.16	Beta-enolase OS=Rattus norvegicus GN=Eno3 PE=1 SV=3	Cytoplasm	Metabolic Process	Enzymatic	175277	308085	79372.1	164001	95869.1	2.20266e+06	1.44361e+06	1.68398e+06	242879	1.70818e+06	161832	5.20906	1.45626e+06	6.16324	0.954176	0.0045
Q9ER34|ACON_RAT	12	12	876.39	Aconitate hydratase, mitochondrial OS=Rattus norvegicus GN=Aco2 PE=1 SV=2	Mitochondrion	Metabolic Process	Enzymatic	20430.5	18571.2	12943.2	14651.7	11362.2	87005.5	88227	49935.6	32850.7	57220.7	14382.1	4.15782	63047.9	4.79967	0.64185	0.0025
Q8R4I6|Q8R4I6_RAT	17	17	1115.33	Actinin alpha 3, isoform CRA_a OS=Rattus norvegicus GN=Actn3 PE=1 SV=1	Cytoskeleton	Sarcomere organization	Binding	3891.02	4082	3669.87	2131.85	2519.66	13926.8	39652.3	50125.3	10201.9	23613.9	3100.84	3.49148	27504.1	4.4394	0.947917	0.013
P04642|LDHA_RAT	19	19	1647.9	L-lactate dehydrogenase A chain OS=Rattus norvegicus GN=Ldha PE=1 SV=1	Cytoplasm	Metabolic Process	Enzymatic	31512.6	115628	50039.1	15656	23236.5	492587	179937	223367	60614.4	324378	51140	4.70876	256177	5.40854	0.699779	0.0236
O88767|PARK7_RAT	6	6	672.57	Protein deglycase DJ-1 OS=Rattus norvegicus GN=Park7 PE=1 SV=1	Cytoplasm/Nucleus/Mitochondrion	Stress response	Chaperone	3226.73	2137.03	1759.54	2602.34	1297.68	21727	21977.8	16744.7	6365.32	49150.4	1949.15	3.28984	23193	4.36536	1.07551	0.0181
O35077|GPDA_RAT	5	5	331.54	Glycerol-3-phosphate dehydrogenase [NAD(+)], cytoplasmic OS=Rattus norvegicus GN=Gpd1 PE=1 SV=4	Cytoplasm	Metabolic Process	Enzymatic	701.713	558.039	1264.07	613.706	458.001	11084.1	3801.89	3228.75	2278.6	10773.2	723.454	2.85941	6233.32	3.79472	0.935308	0.0216
A0A0G2JSS8|A0A0G2JSS8_RAT	6	6	368.99	Peroxiredoxin 5, isoform CRA_c OS=Rattus norvegicus GN=Prdx5 PE=1 SV=1	Cytoplasm	Oxidation-reduction process	Enzymatic	2623.69	3094.93	3971.22	3131.22	2993.88	21286.2	10133.9	9219.79	13618.1	14671.8	3297.81	3.51823	13786	4.13944	0.621211	0.0011
P02600|MYL1_RAT	32	32	2928.58	Myosin light chain 1/3, skeletal muscle isoform OS=Rattus norvegicus GN=Myl1 PE=1 SV=2	Myofibril	Muscle contraction	Structural	13849.6	28812.9	10110.5	13754.8	15578.7	416968	161943	280969	56234.5	277067	17064.2	4.23209	238636	5.37774	1.14565	0.0066
P16290|PGAM2_RAT	14	14	749.01	Phosphoglycerate mutase 2 OS=Rattus norvegicus GN=Pgam2 PE=1 SV=2	Cytoplasm	Metabolic Process	Enzymatic	6267.52	15778.3	8808.14	3191.66	3935.04	127720	57629.4	81852.8	9007.78	67694.1	7928.3	3.89918	68780.8	4.83747	0.938288	0.0132
Q499Q4|Q499Q4_RAT	13	13	1007.23	Phosphoglucomutase 1 OS=Rattus norvegicus GN=Pgm1 PE=1 SV=2	Cytoplasm	Metabolic Process	Enzymatic	4335.34	6021.7	4973.92	8414.72	4534.81	56139	23905.2	30258.5	9151.15	55366.8	5986.29	3.77716	34964.1	4.54362	0.766465	0.0128
M0R660|M0R660_RAT	23	23	1591.44	Glyceraldehyde-3-phosphate dehydrogenase OS=Rattus norvegicus PE=1 SV=1	Cytoplasm/Nucleus	Metabolic Process	Enzymatic	176934	93007.7	56051.5	34448.6	27143.1	166323	212877	238509	85456.8	264829	52662.7	4.7215	193599	5.2869	0.5654	0.0239
P36972|APT_RAT	2	2	98.81	Adenine phosphoribosyltransferase OS=Rattus norvegicus GN=Aprt PE=1 SV=1	Cytoplasm	Metabolic Process	Enzymatic	7660.12	4500.7	4456.98	4625.9	2172.94	24504.6	24711.6	17245.9	15845.6	41339.3	3939.13	3.5954	24729.4	4.39321	0.797813	0.0025
A0A0G2JUE5|A0A0G2JUE5_RAT	22	22	1212.85	Myosin-binding protein C, slow-type OS=Rattus norvegicus GN=Mybpc1 PE=1 SV=1	Myofibril	Muscle contraction	Binding	5695.78	3297.89	3541.17	3837.95	2740.93	26823.3	30652.9	32644.9	8810.25	20485.5	3354.49	3.52563	23883.4	4.3781	0.85247	0.0017
A0A0G2JYD4|A0A0G2JYD4_RAT	1	1	28.32	Protein Vps13d OS=Rattus norvegicus GN=Vps13d PE=1 SV=1	Extracelular space	Biological regulation	Not predicted	74.7835	79.3215	78.3047	61.7616	38.3114	3167.29	777.873	1440.46	1048.51	152.512	64.4248	1.80905	1317.33	3.11969	1.31064	0.0391
P13803|ETFA_RAT	4	4	221.03	Electron transfer flavoprotein subunit alpha, mitochondrial OS=Rattus norvegicus GN=Etfa PE=1 SV=4	Mitochondrion	Transport	Binding	1207.65	336.167	734.178	811.279	578.857	3927.35	10917.1	3448.32	2819.41	1773.5	615.12	2.78896	4577.13	3.66059	0.871634	0.0463
G3V7K1|G3V7K1_RAT	14	14	912.98	Myomesin 2 OS=Rattus norvegicus GN=Myom2 PE=1 SV=1	Myofibril	Sarcomere organization	Structural	7347.15	13564	6975.38	2545.54	6050.41	22255	24060.3	31658.1	28032.1	51423.5	7283.83	3.86236	31485.8	4.49811	0.635755	0.0024
P05197|EF2_RAT	2	2	129.18	Elongation factor 2 OS=Rattus norvegicus GN=Eef2 PE=1 SV=4	Nucleus	Biosynthetic process	Elongation factor	950.745	1072.86	708.165	424.852	521.159	2467.23	10684.3	4348.19	3178.77	9884.99	681.758	2.83363	6112.7	3.78623	0.952602	0.0148
P11762|LEG1_RAT	6	6	523.02	Galectin-1 OS=Rattus norvegicus GN=Lgals1 PE=1 SV=2	Extracellular matrix	Apoptotic process	Binding	8523.18	1959.73	5134.63	5555.94	1956.2	17579.3	24456.9	15301.3	17615.4	12391.7	3651.62	3.56249	17468.9	4.24227	0.67978	0.0006
P62260|1433E_RAT	5	5	232.63	14-3-3 protein epsilon OS=Rattus norvegicus GN=Ywhae PE=1 SV=1	Cytoplasm/ Nucleus	Biological regulation	Binding	616.483	384.721	722.078	667.817	381.758	1297.68	6948.9	1707.66	5202.58	1583.01	539.094	2.73166	3347.96	3.52478	0.793117	0.0415
Q6P7Q4|LGUL_RAT	2	2	93.98	Lactoylglutathione lyase OS=Rattus norvegicus GN=Glo1 PE=1 SV=3	Cytoplasm	Metabolic Process	Enzymatic	3754.6	6075.74	3612.72	2047.5	3078.01	25224.1	30722.4	25446.1	4795.62	29883.1	3703.5	3.56861	23214.3	4.36575	0.797143	0.0036
G3V8L9|G3V8L9_RAT	6	6	370.24	Polymerase I and transcript release factor OS=Rattus norvegicus GN=Ptrf PE=1 SV=1	Cytoplasm/Nucleus	Transcription regulation	Binding	590.463	773.282	1274.83	2288.39	994.168	6353.3	5755.96	5494.9	13537.9	3426.73	1332.67	3.12472	6913.77	3.83971	0.714993	0.0114
Q304F3|Q304F3_RAT	2	2	158.7	Protein Tnnc2 OS=Rattus norvegicus GN=Tnnc2 PE=1 SV=1	Cytoskeleton	Muscle contraction	Binding	4188.11	3442.24	2615.68	1836.5	1821.49	29520	12950.2	17346.4	5887.02	7021.92	2428.98	3.38542	14545.1	4.16272	0.777293	0.0257
B6DYQ2|B6DYQ2_RAT	7	7	431.97	Glutathione S-transferase mu 2 OS=Rattus norvegicus GN=Gstm2 PE=1 SV=1	Cytoplasm	Metabolic Process	Enzymatic	3679.69	865.053	536.723	1852.66	756.637	23883.5	16564.6	7810.92	10955.9	1938.74	1002.77	3.0012	12230.7	4.08745	1.08625	0.0226
P08932|KNT2_RAT	1	1	47.58	T-kininogen 2 OS=Rattus norvegicus PE=1 SV=2	Extracellular space	Inflammatory response	Protease inhibitor	256.703	73.9507	408.577	147.394	52.4883	714.416	729.924	341.414	876.544	125.305	170.602	2.23199	557.521	2.74626	0.514276	0.0434
O35244|PRDX6_RAT	3	3	109.22	Peroxiredoxin-6 OS=Rattus norvegicus GN=Prdx6 PE=1 SV=3	Cytoplasm	Oxidation-reduction process	Enzymatic	18.5135	12.3515	21.5408	61.1836	9.48351	2039.51	720.896	895.75	271.727	550.869	26.1399	1.4173	895.75	2.95219	1.53488	0.021
P62828|RAN_RAT	1	1	40.41	GTP-binding nuclear protein Ran OS=Rattus norvegicus GN=Ran PE=1 SV=3	Nucleus	Transport	Enzymatic	723.473	418.089	82.5237	135.14	211.861	3626.18	5795.85	3096.21	472.839	4466.26	211.903	2.32614	3491.47	3.54301	1.21687	0.0073
P39069|KAD1_RAT	9	9	618.21	Adenylate kinase isoenzyme 1 OS=Rattus norvegicus GN=Ak1 PE=1 SV=3	Cytoplasm	Metabolic Process	Enzymatic	10503.7	13340.8	9921.18	6929.63	5929.25	64952.7	61245.3	65182.9	11253.3	139733	9030.23	3.9557	68473.5	4.83552	0.879824	0.0207
M0R629|M0R629_RAT	4	4	350.8	Adenylosuccinate synthetase isozyme 1 OS=Rattus norvegicus GN=Adssl1 PE=1 SV=1	Cytoplasm	Metabolic Process	Enzymatic	7235.95	9579.6	8280.79	3387.18	4940.3	38770.5	27315.6	27177.4	4370.22	62116.6	6546.97	3.81604	31950.1	4.50447	0.688432	0.0282
P11030|ACBP_RAT	2	2	198.39	Acyl-CoA-binding protein OS=Rattus norvegicus GN=Dbi PE=1 SV=3	Endoplasmic reticulum	Transport	Binding	719.41	1084.37	1446.05	1265.46	797.54	3266.23	5237.53	4859.69	4193.78	14805	1148.35	3.06008	6472.44	3.81107	0.750992	0.0337
P00507|AATM_RAT	5	5	350.69	Aspartate aminotransferase, mitochondrial OS=Rattus norvegicus GN=Got2 PE=1 SV=2	Mitochondrion	Metabolic Process	Enzymatic	2292.65	1566.32	478.154	1833.07	626.421	12285.1	11325.5	5746.86	4234.18	4153.26	1125.99	3.05154	7548.96	3.87789	0.826352	0.0089
P19633|CASQ1_RAT	12	12	853.4	Calsequestrin-1 OS=Rattus norvegicus GN=Casq1 PE=1 SV=2	Sarcoplasmic reticulum	Muscle contraction	Binding	11890.4	22750.7	9489.58	8266.08	13554.7	102082	102506	135590	27870.5	91461.1	13515.3	4.13083	91901.9	4.96332	0.8325	0.0022
P02625|PRVA_RAT	10	10	681.77	Parvalbumin alpha OS=Rattus norvegicus GN=Pvalb PE=1 SV=2	Cytoplasm	Muscle contraction	Binding	7949.22	15991.6	5610.54	3983.57	6985.92	114137	18860.6	27711.5	27322.1	77765.9	8142.91	3.91078	53159.4	4.72558	0.814801	0.0415
D4AEH9|D4AEH9_RAT	8	8	429.02	Amylo-1, 6-glucosidase, 4-alpha-glucanotransferase , isoform CRA_a OS=Rattus norvegicus GN=Agl PE=1 SV=1	Cytoplasm/Sarcoplasmic reticulum	Metabolic Process	Enzymatic	2317.59	3983.24	2123.89	2045.34	1474.24	39639.9	14460.2	15405.1	7553.63	9058.53	2406.68	3.38142	17223.5	4.23612	0.854702	0.0342
P20767|LAC2_RAT	3	3	178.18	Ig lambda-2 chain C region OS=Rattus norvegicus PE=4 SV=1	Extracellular space	Immune response	Binding	525.039	139.91	197.227	333.11	119.145	2421.34	1726.89	4114.33	934.247	1177.37	197.348	2.29523	2074.83	3.31698	1.02175	0.0136
P02767|TTHY_RAT	2	2	130.51	Transthyretin OS=Rattus norvegicus GN=Ttr PE=1 SV=1	Extracellular space	Transport	Transporter activity	1363.9	552.613	486.058	1999.81	821.095	3390.73	5293.41	2151.66	6384.1	1923.74	964.893	2.98448	3828.73	3.58305	0.598575	0.0164
M0R979|M0R979_RAT	2	2	126.14	Protein Thbs1 OS=Rattus norvegicus GN=Thbs1 PE=1 SV=2	Cell membrane/Extracellular matrix	Cell adhesion	Binding	26.2031	6.01515	116.913	69.3428	39.9343	895.886	1686.71	1762.82	276.303	590.714	58.0513	1.76381	1042.49	3.01807	1.25426	0.0101
Q4L1J4|MAGI1_RAT	1	1	39.8	Membrane-associated guanylate kinase, WW and PDZ domain-containing protein 1 OS=Rattus norvegicus GN=Magi1 PE=1 SV=1	Cell membrane	Cell adhesion	Binding	992.57	3405.48	176.947	3530.93	4550.67	206.042	81.6594	45.0732	14.5993	125.481	2916.01	3.46479	94.5709	1.97576	-1.48903	0.0188
B5DES1|B5DES1_RAT	1	1	64.8	60S ribosomal protein L23a OS=Rattus norvegicus GN=Rpl23a PE=2 SV=1	Ribosome	Translation	Ribonucleoprotein	6.07051	115.31	54.7785	154.557	136.07	393.443	1095.95	389.982	1053.91	177.148	115.179	2.06137	622.086	2.79385	0.732478	0.0244
P04466|MLRS_RAT	24	24	1572.71	Myosin regulatory light chain 2, skeletal muscle isoform OS=Rattus norvegicus GN=Mylpf PE=1 SV=2	Myofibril	Muscle contraction	Structural	21023.6	21040.4	14930.1	20947.8	27260	616506	200732	244987	281571	64060	21044.6	4.32314	281571	5.44959	1.12645	0.0216
A0A0H2UHY9|A0A0H2UHY9_RAT	10	10	719.43	Troponin T, fast skeletal muscle OS=Rattus norvegicus GN=Tnnt3 PE=1 SV=1	Troponin complex	Muscle contraction	Binding	2725.99	5262.71	1461.46	2151.66	2558.93	27741.8	16119.3	33071.3	9186.8	6181.61	2858.69	3.45617	18460.2	4.26624	0.810068	0.0176
F1M949|F1M949_RAT	1	1	26.58	Protein Ckap5 OS=Rattus norvegicus GN=Ckap5 PE=1 SV=3	Cytoskeleton	Cell cycle	Binding	54.8949	18.5008	4.44678	31.4426	2.03841	103.468	195.14	58.8109	114.333	64.1081	14.1072	1.14944	107.172	2.03008	0.880642	0.0122
G3V6E1|G3V6E1_RAT	7	7	408.51	Protein Myh1 OS=Rattus norvegicus GN=Myh2 PE=1 SV=3	Myofibril	Muscle contraction	Structural	3017.45	2304.84	5347.23	1700.63	2305.35	13991.3	13671.9	22561.8	3587.44	20650.6	2914.51	3.46457	14892.6	4.17297	0.708405	0.0078
A0JPJ7|OLA1_RAT	1	1	34.64	Obg-like ATPase 1 OS=Rattus norvegicus GN=Ola1 PE=2 SV=1	Cytoplasm	Metabolic Process	Enzymatic	148.79	105.437	265.417	171.702	201.485	233.975	1743.05	1114.81	542.453	1659.34	186.01	2.26954	1058.73	3.02478	0.755247	0.0187
A0A0G2K3X1|A0A0G2K3X1_RAT	5	5	267.28	Troponin I type 2 (Skeletal, fast), isoform CRA_a OS=Rattus norvegicus GN=Tnni2 PE=1 SV=1	Troponin complex	Muscle contraction	Binding	936.909	1599.5	195.238	426.306	750.612	1678.41	2695.11	4442.88	958.539	3958.78	742.915	2.87094	2746.74	3.43882	0.567879	0.0232
Q9EQS0|TALDO_RAT	1	1	53.03	Transaldolase OS=Rattus norvegicus GN=Taldo1 PE=1 SV=2	Cytoplasm	Metabolic Process	Enzymatic	67.4049	32.1528	76.2346	106.678	18.1993	94.3877	226.294	229.063	493.403	261.146	58.3163	1.76579	260.859	2.41641	0.650616	0.0168
F1LMS5|F1LMS5_RAT	13	13	953.65	Thrombospondin-4 OS=Rattus norvegicus GN=Thbs4 PE=1 SV=1	Extracellular matrix	Cell adhesion	Binding	6811.72	2543.99	4742.33	12380.6	2949.62	21505.1	29091.1	15890.3	37764.9	17322.2	5654.13	3.75237	24314.7	4.38587	0.633503	0.0032
Q920L2|SDHA_RAT	2	2	124.62	Succinate dehydrogenase [ubiquinone] flavoprotein subunit, mitochondrial OS=Rattus norvegicus GN=Sdha PE=1 SV=1	Mitochondrion	Metabolic Process	Enzymatic	702.749	284.382	335.575	225.22	309.929	3066.84	11335.3	2828.05	3695.07	1913.52	288.777	2.46056	4567.75	3.6597	1.19914	0.0404
P19804|NDKB_RAT	5	5	260.22	Nucleoside diphosphate kinase B OS=Rattus norvegicus GN=Nme2 PE=1 SV=1	Cytoplasm/Nucleus	Metabolic Process	Enzymatic	1362.15	1065.2	1555.33	1739.76	743.302	13454.1	6765.92	4854.34	5051.78	4440.18	1275.9	3.10582	6913.27	3.83968	0.733867	0.0105
A0A0G2QC06|A0A0G2QC06_RAT	18	18	1132.11	Serotransferrin OS=Rattus norvegicus GN=Tf PE=1 SV=1	Extracellular space	Transport	Binding	5414.46	3514.16	5128.74	5265.19	3926.19	16051.4	18250.2	11803.1	20714.9	53468.6	4458.57	3.6492	24057.6	4.38125	0.732058	0.0324
Q6P6V0|G6PI_RAT	14	14	980.96	Glucose-6-phosphate isomerase OS=Rattus norvegicus GN=Gpi PE=1 SV=1	Cytoplasm	Metabolic Process	Enzymatic	13572.6	29502.2	14526.7	15407.1	9902.06	82662.4	55707.8	56081.7	24456.2	120254	17334.5	4.23891	67832.4	4.83144	0.592526	0.014
F1LTN6|F1LTN6_RAT	5	5	469.46	Protein Igkv6-20 OS=Rattus norvegicus GN=Igkv6-20 PE=1 SV=2	Extracellular space	Immune response	Binding	23692.4	9535.18	6914.97	29155.4	8170.38	68352.6	46868	45459.5	73573.3	13945.8	13444	4.12853	49639.8	4.69583	0.567302	0.0178
G3V8V3|G3V8V3_RAT	33	33	2521.25	Alpha-1,4 glucan phosphorylase OS=Rattus norvegicus GN=Pygm PE=1 SV=1	Cytoplasm	Metabolic Process	Enzymatic	34231.4	33205.3	27084.4	17544.6	14513.7	158693	205127	260531	84761.3	279766	23087	4.36337	197776	5.29617	0.932805	0.0013
P02770|ALBU_RAT	106	106	8061.44	Serum albumin OS=Rattus norvegicus GN=Alb PE=1 SV=2	Blood	Transport	Binding	1.77613e+06	244602	145107	2.2013e+06	220435	4.2728e+06	4.47943e+06	1.74926e+06	2.17311e+06	1.46736e+06	702862	5.84687	2.82839e+06	6.45154	0.60467	0.04
F1M6Q3|F1M6Q3_RAT	3	3	119.24	Protein Col4a2 OS=Rattus norvegicus GN=Col4a2 PE=1 SV=3	Extracellular matrix	Extracelular matrix organization	Structural	818.502	570.617	332.752	507.822	623.395	2707.69	2708.6	1746.87	4014.64	2365.2	508.646	2.70642	2708.6	3.43275	0.726329	0.0005
P15650|ACADL_RAT	1	1	66.4	Long-chain specific acyl-CoA dehydrogenase, mitochondrial OS=Rattus norvegicus GN=Acadl PE=1 SV=1	Mitochondrion	Metabolic process	Enzymatic	342.672	209.876	506.138	850.607	115.835	3315.38	4112.12	1653.55	2535.98	151.278	420.614	2.62388	2353.66	3.37174	0.74786	0.0234
P13941|CO3A1_RAT	2	2	64.57	Collagen alpha-1(III) chain OS=Rattus norvegicus GN=Col3a1 PE=2 SV=3	Extracellular matrix	Extracelular matrix organization	Structural	879.336	1308.59	203.707	1761.42	1170.8	9094.1	7274.94	2737.3	16640.5	5965.59	1111.13	3.04576	8342.49	3.9213	0.875532	0.0143
P62329|TYB4_RAT	2	2	209.87	Thymosin beta-4 OS=Rattus norvegicus GN=Tmsb4x PE=1 SV=2	Cytoskeleton	Cytoskeleton organization	Binding	336.336	460.165	678.451	852.476	613.661	4723.31	5904.71	2457.45	5661.89	691.441	651.188	2.81371	3887.76	3.5897	0.775993	0.0113
Q5U2U8|Q5U2U8_RAT	1	1	47.44	Bcl2-associated athanogene 3 OS=Rattus norvegicus GN=Bag3 PE=1 SV=1	Cytoplasm	Apoptotic process	Binding	349.904	111.136	95.9021	67.7548	156.174	624.297	283.372	650.109	875.58	60.9754	107.742	2.03238	498.867	2.69798	0.665601	0.0445
P47858|PFKAM_RAT	2	2	94.44	ATP-dependent 6-phosphofructokinase, muscle type OS=Rattus norvegicus GN=Pfkm PE=1 SV=3	Cytoplasm	Metabolic Process	Enzymatic	525.084	976.848	398.104	107.5	660.722	5829.66	2936.16	5764.31	645.761	752.935	535.794	2.729	3185.76	3.50321	0.774216	0.0501
P14604|ECHM_RAT	2	2	202.13	Enoyl-CoA hydratase, mitochondrial OS=Rattus norvegicus GN=Echs1 PE=1 SV=1	Mitochondrial	Metabolic Process	Enzymatic	1561.69	776.227	824.938	1267.21	404.064	3569.79	6307.32	3765.26	1867.11	2578.09	818.111	2.91281	3617.52	3.55841	0.645598	0.0095
P05943|S10AA_RAT	1	1	122.73	Protein S100-A10 OS=Rattus norvegicus GN=S100a10 PE=1 SV=2	Cytoplasm/Nucleus	Cell cycle	Binding	1235.3	565.247	450.766	5078.5	1011.27	5059.81	10657.7	5678.32	19042.8	5061.05	1776.44	3.24955	9099.92	3.95904	0.709486	0.0305
G3V6E8|G3V6E8_RAT	2	2	75.07	Myocilin OS=Rattus norvegicus GN=Myoc PE=4 SV=1	Extracellular matrix	Cell adhesion	Binding	300.106	76.0583	357.278	191.899	190.854	355.747	966.615	466.639	376.164	1244.33	204.022	2.30968	681.899	2.83372	0.524042	0.0389
D3ZA38|D3ZA38_RAT	12	12	713.33	Myosin binding protein C, fast-type (Predicted) OS=Rattus norvegicus GN=Mybpc2 PE=1 SV=1	Myofibril	Muscle contraction	Structural	4226.37	1609.7	3134.86	10647.2	2114.12	15821.2	23685.7	18158.3	4672.73	51587.7	4376.48	3.64112	22785.1	4.35765	0.716526	0.0502
A0A0G2JWU1|A0A0G2JWU1_RAT	1	1	36.38	Triosephosphate isomerase OS=Rattus norvegicus GN=LOC500959 PE=1 SV=1	Cytoplasm	Metabolic Process	Enzymatic	189.693	280.613	1054.15	359.321	147.487	9943.49	5569.19	6742.35	175.494	1032.45	460.393	2.66313	4692.59	3.67141	1.00828	0.0471
G3V7Y3|G3V7Y3_RAT	3	3	178.38	ATP synthase subunit delta, mitochondrial OS=Rattus norvegicus GN=Atp5d PE=1 SV=1	Mitochondrion	Metabolic Process	Transporter activity	3395.26	1189.14	1776.49	3758.67	1582.97	13803.7	9547.8	8274.39	8956.12	3384.12	2076.82	3.3174	8793.23	3.94415	0.62675	0.006
Q8VIF7|SBP1_RAT	1	1	39.77	Selenium-binding protein 1 OS=Rattus norvegicus GN=Selenbp1 PE=1 SV=1	Nucleus	Transport	Enzymatic	5.66167	20.7165	27.3907	29.9141	24.6858	668.327	235.372	29.8165	300.673	129.668	25.6768	1.40954	272.771	2.4358	1.02626	0.0505
P35745|ACYP2_RAT	1	1	72.31	Acylphosphatase-2 OS=Rattus norvegicus GN=Acyp2 PE=1 SV=2	Sarcoplasmic reticulum	Metabolic process	Enzymatic	212.862	132.679	94.8973	348.196	60.6116	3805.78	1914.63	1837.01	714.653	4531.5	159.096	2.20166	2560.71	3.40836	1.2067	0.0092
A0A0G2JWX4|A0A0G2JWX4_RAT	2	2	121.93	Keratin, type II cytoskeletal 2 epidermal OS=Rattus norvegicus GN=Krt2 PE=1 SV=1	Cytoskeleton	Cytoskeleton organization	Structural	325.837	404.637	437.536	435.569	322.637	1334.44	1309.91	1637.25	1551.54	933.234	400.095	2.60216	1353.27	3.13139	0.529223	<0,0001
Q9JKE7|T2R41_RAT	1	1	27.2	Taste receptor type 2 member 41 OS=Rattus norvegicus GN=Tas2r41 PE=1 SV=1	Cell membrane	Response to stimulus	Receptor activity	42.133	91.0451	239.596	110.689	75.2051	964.905	914.426	1153.88	1492.95	391.523	129.134	2.11104	983.536	2.99279	0.88175	0.0014
A0A0G2K845|A0A0G2K845_RAT	1	1	37.53	Protein Adipoq OS=Rattus norvegicus GN=Adipoq PE=1 SV=1	Extracellular space	Metabolic Process	Hormone	44.8741	18.8479	3.84788	87.7087	2.09958	1053.89	964.27	173.89	847.35	50.5432	28.126	1.44911	617.989	2.79098	1.34187	0.0237
G3V983|G3V983_RAT	1	1	75.77	Glutathione S-transferase Mu 1 OS=Rattus norvegicus GN=Gstm1 PE=1 SV=2	Cytoplasm	Metabolic Process	Enzymatic	2650.35	1613.21	571.456	527.922	923.938	3366.73	4527.11	1737.93	4860.47	3623.06	909.133	2.95863	3623.06	3.55908	0.600448	0.0081
P06302|PTMA_RAT	1	1	63.96	Prothymosin alpha OS=Rattus norvegicus GN=Ptma PE=1 SV=2	Nucleus/Cytoplasm	Immune response/Transcription regulation	Binding	14.755	1.36823	21.2486	7.77342	1.24082	37.0501	39.9106	102.151	100.19	60.6244	7.90777	0.898054	67.9854	1.83242	0.934361	0.0039
O08628|PCOC1_RAT	1	1	69.22	Procollagen C-endopeptidase enhancer 1 OS=Rattus norvegicus GN=Pcolce PE=1 SV=1	Extracellular matrix		Protease	12.082	33.7471	23.4848	33.2577	14.8524	831.132	93.8902	145.808	616.199	421.757	26.3355	1.42054	421.757	2.62506	1.20452	0.0213

## Sheet: (training vs. diet as factors) 
	ANOVA two-way
Protein	P value (diet factor)	P value (training factor)	Interaction
Creatine kinase M-type	0.417	0.0064	0.2789
Creatine kinase B-type	0.3136	0.7669	0.0023
Vimentin	0.6437	0.0029	0.0221
Triosephosphate isomerase	0.1344	0.0509	0.0239
Thrombospondin-2	0.447	0.0115	0.0392
Y-box-binding protein 3	0.3333	0.0074	0.0172
Elongation factor 2	0.1599	0.3011	0.0028
Cardiac troponin C	0.1411	0.4971	0.0013
Creatine kinase S-type, mitochondrial	0.0227	0.1674	0.1273
Transthyretin	0.1497	0.2055	0.0422
Solute carrier family 17 (Sodium-dependent inorganic phosphate cotransporter)	0.0257	0.0459	0.0049
Protein Cdh13	0.8611	0.4723	0.0447
Keratin, type II cytoskeletal 72	0.0535	0.6369	0.3786
Protein Zcchc5	0.342	0.4769	0.0019
78 kDa glucose-regulated protein	0.0882	0.0374	0.0018
Thrombospondin-3	0.0193	0.9699	0.7168
Isocitrate Dehidrogenase	0.0029	0.9084	0.7076
Adenosylhomocysteinase	0.0282	0.2704	0.003
Protein RGD1310507	0.0053	0.0011	0.0034
Clusterin	0.1454	0.0132	0.2068
Acetyl-CoA acetyltransferase, mitochondrial	0.7273	0.1621	0.4446
Hemoglobin subunit alpha-1/2	0.0372	0.0774	0.3377
PDZ and LIM domain protein 1	0.0248	0.0073	0.4185
Myosin-binding protein C, slow-type	0.0132	0.5604	0.8427
Myomesin 2	0.0667	0.4725	0.7024
Polymerase I and transcript release factor	0.122	0.8284	0.2226
Plectin	0.1481	0.2982	0.4791
Calsequestrin-1	0.037	0.5973	0.6945
Ig lambda-2 chain C region	0.6742	0.6809	0.1464
Hexokinase-1	0.0442	0.7109	0.1774
PDZ and LIM domain protein 5	0.0165	0.05	0.0397
Protein Rnf207	0.2504	0.3597	0.3362
Myosin-1	0.0496	0.2082	0.1976
2-oxoglutarate dehydrogenase, mitochondrial	0.3229	0.021	0.7852
Sarcoplasmic/endoplasmic reticulum calcium ATPase 1	0.1081	0.1441	0.2166
Glutathione S-transferase alpha-5	0.0087	0.2929	0.543
Peptidyl-prolyl cis-trans isomerase A	0.4888	0.0032	0.8271
Glutathione S-transferase P	0.5306	0.0852	0.2078
Tubulin alpha-4A chain	0.1352	0.123	0.6615
Tubulin beta-4B chain	0.0032	0.0875	0.2
Collagen, type XXII, alpha 1	0.9338	0.0234	0.6779
Short Chain Dehydrogenase/Reductase Family 42E, Member 1	0.4157	0.521	0.4055
Histidine-rich glycoprotein	0.0752	0.0461	0.2825
Protein disulfide-isomerase A6	0.4367	0.013	0.0429
Procollagen, type VI, alpha 2, isoform CRA_a	0.3672	0.0093	0.7745
Peroxiredoxin 3	0.1329	0.4904	0.3096
Collagen alpha-1(XVI) chain	0.4197	0.0555	0.806
Collagen alpha-2(I) chain	0.2147	0.0446	0.2606
Carbonic anhydrase 2	0.0261	0.0264	0.1168
Actinin alpha 3, isoform CRA_a	0.0011	0.2773	0.3401
Carboxylesterase 1C	0.0016	0.0084	0.0338
Glutathione peroxidase	0.648	0.0085	0.8786
14-3-3 protein epsilon	0.0065	0.0689	0.0536
C-reactive protein	0.0059	0.5201	0.7354
Transforming growth factor, beta-induced	0.0003	0.0094	0.0117
Myotilin	0.0084	0.8899	0.8298
Serpina3c	0.1586	0.0006	0.4087
Protein LOC103694891	0.013	0.2021	0.4011
ES1 protein homolog, mitochondrial	0.0445	0.0008	0.0441
Filamin alpha	0.0057	0.4617	0.2764
Pyruvate kinase	0.0082	0.2501	0.1327
Fatty acid-binding protein, adipocyte	0.0109	0.22	0.1958
Obg-like ATPase 1	0.0048	0.0019	0.0066
Cytochrome b-c1 complex subunit 1, mitochondrial	0.0102	0.0616	0.2663
Transketolase	0.1218	0.048	0.1467
Tropomyosin alpha-4 chain	0.0202	0.0066	0.1676
C-type lectin domain family 11 member A	<0,0001	0.0022	0.0001
Isoform Short of 14-3-3 protein beta/alpha	0.0768	0.048	0.0766
Macrophage migration inhibitory factor	0.0012	0.1187	0.2348
Elongation factor 1-alpha 2	0.2259	0.2958	0.9884
Collagen alpha-1(XII) chain	0.0335	0.9456	0.8935
Serine (Or cysteine) proteinase inhibitor, clade H, member 1, isoform CRA_b	0.0051	0.8558	0.1085
Serotransferrin	0.0651	0.1878	0.1862
Protein S100-A11	0.0191	0.7133	0.7261
Myosin regulatory light chain 2, ventricular/cardiac muscle isoform	0.1424	0.5954	0.5448
Glutathione S-transferase alpha-5	0.0087	0.2929	0.543
D-dopachrome decarboxylase	0.1177	0.1211	0.9549
Inter-alpha trypsin inhibitor, heavy chain 1 (Predicted), isoform CRA_a	0.0014	0.0607	0.1001
F-actin-capping protein subunit alpha-2	0.1573	0.7552	0.6444
Asporin	0.0377	0.0039	0.0189
Serum albumin	0.1257	0.092	0.433
PDZ and LIM domain protein 7	0.0396	0.3707	0.0972
Histone H2A.J	<0,0001	0.0056	0.0078
Isoform 2 of Tropomyosin alpha-3 chain	0.0013	0.0704	0.0239
ATP-dependent 6-phosphofructokinase, muscle type	0.0499	0.2663	0.293
Myosin-8	0.4133	0.2527	0.2929
Breast cancer type 1 susceptibility protein	0.0047	0.3269	0.3263
Apolipoprotein A-I	0.1564	0.8271	0.4348
Myocilin	0.0747	0.0835	0.1611
14-3-3 protein theta	0.1102	0.2551	0.1073
Inter-alpha-trypsin inhibitor heavy chain H4	0.0451	0.179	0.2067
Protein RGD1310507	0.0053	0.0011	0.0034
Aldehyde dehydrogenase, dimeric NADP-preferring	0.032	0.0218	0.6135
14-3-3 protein zeta/delta	0.1342	0.364	0.3198
Phospholipid phosphatase-related protein type 2	0.9272	0.0289	0.0815
Protein Rad23a	0.0041	0.0145	0.1987
Ribonuclease inhibitor	0.3698	0.487	0.4957
Protein RGD1560831	0.0069	0.334	0.3622
ATP-binding cassette sub-family C member 4	0.0258	0.9224	0.685
Vinculin	0.2455	0.0382	0.6996
Complement factor I	0.0857	0.1133	0.5017
Isoform 2 of Tropomyosin beta chain	0.1418	0.2839	0.3597
Heterogeneous nuclear ribonucleoprotein K	0.0023	0.0002	0.0287
Protein Ank2	0.0159	0.655	0.2626
Ac1873	0.2026	0.0158	0.3106
Hyaluronan and proteoglycan link protein 1	0.0117	0.4107	0.5284
Collagen alpha-1(XXIV) chain	0.2804	0.3799	0.9218
Haptoglobin	0.0025	0.5058	0.293
Protein Cilp	0.0059	0.0634	0.5139
Apolipoprotein B editing complex 2 (Predicted), isoform CRA_a	0.2696	0.6176	0.464
DNA polymerase	0.0918	0.2335	0.2932
Inter-alpha-trypsin inhibitor heavy chain H3	0.0337	0.5383	0.5112
Carbonic anhydrase 3	0.0193	0.1577	0.0394
LIM domain binding 3	0.0023	0.577	0.0877
Glyceraldehyde-3-phosphate dehydrogenase	0.0434	0.3837	0.0754
Electron transfer flavoprotein subunit alpha, mitochondrial	0.1126	0.122	0.2622
Actin, cytoplasmic 2	0.0482	0.1978	0.7717
Prelamin-A/C	0.0069	0.1552	0.001
Creatine kinase B-type	0.3136	0.7669	0.0023
Polymerase I and transcript release factor	0.122	0.8284	0.2226
Protein Neb	0.0098	0.2311	0.0079
T-kininogen 2	0.1317	0.7717	0.1238
EH domain-containing protein 2	0.0313	0.8262	0.1396
Peroxiredoxin-6	0.158	0.5432	0.0849
Protein LOC297568	0.01	0.6447	0.0304
40S ribosomal protein SA	0.289	0.0641	0.0024
Ig lambda-2 chain C region	0.0442	0.7109	0.1474
Protein Rnf207	0.2504	0.3597	0.3362
Similar to Myosin light chain 1 slow a	0.1998	0.2101	0.2117
Galectin-7	0.4079	0.8196	0.2148
Histone H1.4	0.0335	0.4292	0.0019
Superoxide dismutase [Cu-Zn]	0.1119	0.9376	0.0541
WD repeat-containing protein 1	0.0267	0.3829	0.026
Dipeptidyl peptidase 2	0.1199	0.1765	0.64
C-type lectin domain family 11 member A	<0,0001	0.0022	0.0001
Protein Prkcsh	0.3515	0.837	0.0373
Nucleoside diphosphate kinase B	0.087	0.7184	0.2081
PDZ and LIM domain protein 3	0.2514	0.5583	0.9102
Heat shock 70 kDa protein 1-like	0.4562	0.5661	0.0424
Collagen alpha-1(III) chain	0.0161	0.8076	0.5084
78 kDa glucose-regulated protein	0.0882	0.0374	0.0018
Isocitrate dehydrogenase [NADP]	0.0029	0.9084	0.7076
Heterogeneous nuclear ribonucleoprotein	0.0226	0.5229	0.0502
10 kDa heat shock protein, mitochondrial	0.4723	0.4016	0.0003
Rab GDP dissociation inhibitor beta	0.6943	0.9833	0.1742
Protein Ighm	0.1355	0.3785	0.1004
Neurofilament heavy polypeptide	0.1304	0.1433	0.4714
Inter-alpha-trypsin inhibitor heavy chain H4	0.0451	0.179	0.2067
Profilin-1	0.1319	0.7852	0.4088
Complement factor D	0.2544	0.3566	0.03
Kalirin	0.0975	0.8865	0.2816
Gamma-enolase	0.0354	0.9359	0.6969
Protein Epb41l2	0.4404	0.2548	0.4666
Lactadherin	0.0468	0.4944	0.8579
Protein Ankrd2	0.1912	0.2355	0.2162
Protein Rasef	0.3632	0.3571	0.3549
Collagen Type VI Alpha 1 Chain	0.0019	0.9296	0.3984
Tropomyosin alpha-1 chain	0.0229	0.6491	0.9891
Small ubiquitin-related modifier 3	0.0034	0.0433	0.5082
Protein RGD1563231	0.2582	0.0313	0.6004
Catalase	0.031	0.3407	0.1174
Alcohol dehydrogenase [NADP(+)]	0.1459	0.6961	0.1719
Carboxypeptidase Q	0.3996	0.4144	0.6333
Apolipoprotein B editing complex 2 (Predicted), isoform CRA_a	0.2696	0.6176	0.464
Aggrecan core protein	0.0872	0.6799	0.6009
Myosin light chain 1/3, skeletal muscle isoform	0.0073	0.0426	0.0522
Alpha-2 antiplasmin	0.017	0.0034	0.0002
Serum albumin	0.0069	0.0087	0.0074
GTP-binding nuclear protein Ran	0.1024	0.1121	0.126
Serine protease inhibitor A3M	0.0913	0.1028	0.0516
Heat shock 70 kDa protein 4	0.0322	0.0574	0.5892
Acyl-CoA-binding protein	0.0688	0.3701	0.1655
Phosphoglycerate mutase 1	0.2036	0.0282	0.8022
Parvalbumin alpha	0.0499	0.1136	0.2039
Protein Hba-a2	0.3655	0.0133	0.7582
Homer protein homolog 3	0.2197	0.2233	0.2166
Afamin	0.7441	0.0327	0.0451
Isoform 3 of Troponin T, slow skeletal muscle	0.057	0.0368	0.0434
Cysteine and glycine-rich protein 3	0.9285	0.2439	0.1812
Cytochrome c, somatic	0.0624	0.0575	0.0836
Vitamin D-binding protein	0.0168	0.0282	0.0079
Thrombospondin 1	0.0295	0.0358	0.0271
Membrane-associated guanylate kinase, WW and PDZ domain-containing protein 1	0.7142	0.0046	0.9327
60S ribosomal protein L23a	0.8905	0.7575	0.0117
Myosin light chain 3	0.1252	0.1695	0.1515
Purine nucleoside phosphorylase	0.7329	0.0028	0.3076
Troponin T, fast skeletal muscle	0.0133	0.041	0.0449
Transcription factor 20	0.2857	0.2941	0.297
Receptor of activated protein C kinase 1	0.9045	0.7566	0.0155
Similar to Myosin light chain 1 slow a	0.1998	0.2101	0.2117
Troponin I, slow skeletal muscle	0.03	0.0252	0.0418
Keratin, type II cytoskeletal 1	0.175	0.2901	0.0012
Cytoskeleton-associated protein 5	0.7889	0.0031	0.97
Collagen, type XXVIII, alpha 1	0.0049	0.0223	0.0065
Complement C4	0.0191	0.0793	0.002
Ubiquitin-60S ribosomal protein L40	0.0977	0.0021	0.1682
Cartilage oligomeric matrix protein	0.0037	0.0488	0.0348
Histone H2A	0.0625	0.4829	0.2208
Transaldolase	0.0625	0.0791	0.7496
Thrombospondin-4	0.0976	0.1943	0.1421
Apolipoprotein E	0.1774	0.4421	0.0092
Alpha-2-HS-glycoprotein	0.0143	0.0025	0.0549
Cadherin 13	0.8662	0.4747	0.0445
Annexin	0.5554	0.0217	0.0222
Calmodulin	0.026	0.0937	0.039
Protein Ahnak2	0.0306	0.2502	0.0977
Long-chain-fatty-acid--CoA ligase 4	0.1465	0.3945	0.3013
Thymosin beta-4	0.0868	0.2333	0.0586
Protein LOC100362751	0.014	0.1044	0.0069
Bcl2-associated athanogene 3	0.5403	0.3066	0.3071
Sodium/potassium-transporting ATPase subunit alpha-1	0.0133	0.0677	0.0361
Cysteine-rich protein 1	0.9795	0.1251	0.6598
Collagen Type XIV Alpha 1 Chain	0.2741	0.0022	0.1231
Histone H2B type 1	0.6243	0.8109	0.1648
RCG62531, isoform CRA_g	0.1859	0.2675	0.2565
Myocilin	0.019	0.0111	0.0269
14-3-3 protein theta	0.1102	0.2551	0.1073
Cysteine and glycine-rich protein 1	0.5738	0.1195	0.6677
Cathepsin B	0.1989	0.249	0.3932
Collagen Type XXII Alpha 1 Chain	0.0017	0.0037	0.0008
Phospholipid phosphatase-related protein type 2	0.9272	0.0289	0.0815
Annexin A2	0.2612	0.0056	0.0789
Protein S100-A4	0.0328	0.0682	0.0205
Protein Cipc	0.0089	0.028	0.0444
Protein Adipoq	0.0254	0.0244	0.0095
CD34 antigen	0.1947	0.2151	0.2091
Prothymosin alpha	0.2894	0.3398	0.3273
Fibronectin	0.7662	0.0537	0.2359
Protein AMBP	0.0224	0.0401	0.062
Myozenin 2	0.1569	0.0279	0.1029
Procollagen C-endopeptidase enhancer 1	0.0036	0.0118	0.0093
Peptidyl-prolyl cis-trans isomerase	0.3074	0.1164	0.0306
Non-muscle caldesmon	0.617	0.166	0.0843
Histone H2A	0.2066	0.021	0.0058
Protein LOC100912012	0.0387	0.1309	0.0418
Biliverdin reductase B (Flavin reductase (NADPH)	0.1096	0.5636	0.0505
Prolargin	0.4991	0.1167	0.0702
Extracellular matrix protein 1	0.1365	0.1692	0.1477

## Sheet: TFO-HF X SFO-HF 
Accession	Peptide count	Peptides used for quantitation	Confidence score	Description	cell locations	biological process	molecular function	1_SF1	2_SF2	3_SF3	4_SF4	5_SF5	7_TF1	8_TF2	9_TF3	10_TF4	11_TF5	13_TFO-HF1	14_TFO-HF2	15_TFO-HF3	16_TFO-HF4	17_TFO-HF5	19_SFO-HF1	20_SFO-HF2	21_SFO-HF3	22_SFO-HF4	23_SFO-HF5	25_SFO-C1	26_SFO-C2	27_SFO-C3	28_SFO-C4	29_SFO-C5	31_TFO-C1	32_TFO2	33_TFO3	34_TFO4	35_TFO5	MEAN SFO-HF	LOG 10 SFO-HF	MEAN TFO-HF	LOG 10 TFO-HF	FOLD (TFO-HF-SFO-HF)	p value (Tukey post hoc test)
P02600|MYL1_RAT	32	32	2928.58	Myosin light chain 1/3, skeletal muscle isoform OS=Rattus norvegicus GN=Myl1 PE=1 SV=2	Myofibril	Muscle contraction	Structural	13849.6	28812.9	10110.5	13754.8	15578.7	416968	161943	280969	56234.5	277067	22202.7	171823	73937.2	78530.1	46157.4	12437.8	32997.5	36490.2	20844.6	8334.51	15632.6	11298	8435.87	6558.85	5554.88	6771.1	17214.6	14337.8	9515.84	6541.43	22220.9	4.34676	78530.1	4.89504	0.548274	0.0353
Q80ZA3|Q80ZA3_RAT	9	9	628.68	Alpha-2 antiplasmin OS=Rattus norvegicus GN=Serpinf1 PE=1 SV=1	Extracelular space	Inflammatory response	Protease inhibitor	2001.79	3260.55	4212.39	16942	4366.22	2251.87	1842.98	1332.63	2775.14	1421.93	11400.7	7574.25	6787.01	7975.05	1847.59	40301.2	59502.3	62715.3	22646.1	59369.7	3801.9	8572.23	5073.46	30376	7127.47	9553.8	13431.5	32634.5	20622.1	14674.7	48906.9	4.68937	7116.92	3.85229	-0.837078	0.0001
A0A0G2JSH5|A0A0G2JSH5_RAT	3	3	333.46	Serum albumin OS=Rattus norvegicus GN=Alb PE=1 SV=1	Extracellular space	Transport	Binding	44258	16273	69936.9	128213	21394.6	295119	313913	72210.3	168940	28963.6	13089.4	1.25711e+06	893581	365184	872481	11190.4	10645.3	33454.1	7438.14	20227.4	13170.4	31642.1	11621.3	4821.03	6250.6	11468.3	3146.05	4806.36	1203.42	4486.18	16591.1	4.21987	680288	5.83269	1.61282	0.0029
Q63556|SPA3M_RAT	2	2	109.39	Serine protease inhibitor A3M (Fragment) OS=Rattus norvegicus GN=Serpina3m PE=2 SV=1	Extracellular space	Inflammatory response	Protease inhibitor	117.424	180.615	447.279	82.6115	114.013	718.5	821.066	292.891	453.821	915.134	117.589	273.195	126.086	908.468	336.595	30.6263	75.9072	162.34	35.4348	30.6783	123.008	82.034	85.7862	90.5511	67.8013	98.445	109.077	57.7593	14.5038	30.4959	66.9974	1.82606	352.387	2.54702	0.720962	0.0505
G3V9R9|G3V9R9_RAT	4	4	194.81	Afamin OS=Rattus norvegicus GN=Afm PE=1 SV=1	Extracellular space	Transport	Binding	4560.5	1240.48	1041.35	15963.3	565.707	13475	15298.2	6140.22	17281.8	1046.24	509.398	185.314	48.5086	102.797	153.881	1879.63	1473.32	2331.4	931.678	3956.66	1334.37	2294.97	919.411	1413.8	703.154	239.827	1438.19	415.454	3567.27	655.883	2114.54	3.32522	199.98	2.30099	-1.02423	0.0263
Q7TNB2-3|TNNT1_RAT	2	2	84.16	Isoform 3 of Troponin T, slow skeletal muscle OS=Rattus norvegicus GN=Tnnt1	Troponin complex	Muscle contraction	Structural	834.619	164.796	49.2476	421.095	278.8	234.833	227.478	136.335	131.251	19.283	57.0014	76.6971	143.249	515.608	198.139	11.9788	10.4116	10.4034	8.9532	10.311	44.61	15.1195	6.33007	8.37552	7.43575	2.76577	22.8444	2.95038	21.7338	49.5198	10.4116	1.01752	198.139	2.29697	1.27945	0.0278
P62898|CYC_RAT	6	6	337.95	Cytochrome c, somatic OS=Rattus norvegicus GN=Cycs PE=1 SV=2	Mitochondrion	Apoptotic process/Eletron chain transport	Binding	276.633	618.268	350.458	215.484	181.894	611.491	400.177	640.702	199.633	933.393	302.5	133.51	334.855	206.684	207.993	9049.8	2391.65	3046.82	190.154	1443.56	470.546	329.371	275.805	124.42	150.014	77.3422	96.1855	167.096	101.175	135.709	3224.4	3.50845	237.108	2.37495	-1.1335	0.0516
P04276|VTDB_RAT	8	8	698.06	Vitamin D-binding protein OS=Rattus norvegicus GN=Gc PE=1 SV=3	Extracellular space	Transport	Binding	4719.67	1742.72	2713.76	12090.7	2353.37	22535.2	16764.9	8322.83	10045.8	8894.2	2690.51	25973.2	46999.7	33211.7	12683.1	2742.62	1464.13	4907.36	1663.14	4493.28	4524.4	3232.17	4021.56	4397.09	6174.26	2158.78	2162.76	1067.66	3821.06	1066.69	3054.11	3.48488	24311.7	4.38581	0.90093	0.0069
M0R979|M0R979_RAT	2	2	126.14	Protein Thbs1 OS=Rattus norvegicus GN=Thbs1 PE=1 SV=2	Cell membrane/Extracellular matrix	Cell adhesion	Binding	26.2031	6.01515	116.913	69.3428	39.9343	895.886	1686.71	1762.82	276.303	590.714	948.716	1784.51	1836.19	35.6948	138.468	35.7513	23.8906	59.7198	19.3911	40.0038	37.8454	123.426	21.296	13.0171	24.2588	6.74441	5.53941	46.625	10.9174	13.8049	35.7513	1.55329	948.716	2.97714	1.42384	0.0195
P85973|PNPH_RAT	3	3	187.11	Purine nucleoside phosphorylase OS=Rattus norvegicus GN=Pnp PE=1 SV=1	Cytoplasm	Metabolic process	Enzymatic	8841.07	3956.4	1207.64	21497.4	2676.27	38390.5	31435.6	18151.1	46313.6	1659.18	1080.13	613.04	665.507	604.887	907.667	1453.24	9347.59	10770.7	1691.07	7587.8	9318.69	2529.12	4431.86	2235.53	4074.86	1001.02	1648.01	771.55	3008.85	1607.36	6170.07	3.79029	774.245	2.88888	-0.901412	0.024
A0A0H2UHY9|A0A0H2UHY9_RAT	10	10	719.43	Troponin T, fast skeletal muscle OS=Rattus norvegicus GN=Tnnt3 PE=1 SV=1	Troponin complex	Muscle contraction	Binding	2725.99	5262.71	1461.46	2151.66	2558.93	27741.8	16119.3	33071.3	9186.8	6181.61	10584.4	3732.3	21526.6	14547.6	2530.96	5259.63	2686.89	2640.99	1264.01	1353.43	2557.64	1894.45	1353.78	1086.56	835.8	790.537	1971.48	2071.08	1999.74	1319.34	2640.99	3.42177	10584.4	4.02466	0.602898	0.0308
P13413|TNNI1_RAT	3	3	175.18	Troponin I, slow skeletal muscle OS=Rattus norvegicus GN=Tnni1 PE=1 SV=2	Troponin complex	Muscle contraction	Binding	3071.3	1010.54	3507.47	515.709	254.058	306.576	5496.59	535.35	1568.05	629.401	80.7869	193.456	1008.55	1698.25	1086.85	67.0436	98.8001	197.934	42.3316	42.0693	48.5847	84.6207	107.062	42.6162	35.5742	1.03834	34.2172	344.224	76.3499	59.6621	89.6357	1.95248	813.579	2.9104	0.957919	0.0207
Q6IMF3|K2C1_RAT	3	3	229.01	Keratin, type II cytoskeletal 1 OS=Rattus norvegicus GN=Krt1 PE=2 SV=1	Cytoskeleton	Cytoskeleton organization	Structural	4852.93	525.454	360.664	989.427	255.073	342.184	636.805	636.278	936.639	518.131	162.12	630.135	284.181	821.677	474.528	13.4417	112.025	107.222	89.347	139.597	32.8735	258.75	605.693	209.529	309.141	82.8828	102.378	64.6942	41.3936	46.4935	92.3263	1.96533	474.528	2.67626	0.710937	0.0128
D3ZN64|D3ZN64_RAT	1	1	69.2	Protein Col28a1 OS=Rattus norvegicus GN=Col28a1 PE=4 SV=3	Extracellular matrix	Cell adhesion	Structural	39.5301	31.003	428.763	11.0107	6.66532	171.648	9.87698	21.9669	308.428	75.8925	1869.29	5.2084	639.649	44.4513	2558.6	4609.41	6113.87	583.17	6815.96	4924.65	1255.88	562.394	108.42	438.671	422.781	2089.04	1381.64	48.9543	255.23	907.718	4609.41	3.66365	1023.44	3.01006	-0.653584	0.0051
M0RBU0|M0RBU0_RAT	39	39	2889.45	Cartilage oligomeric matrix protein OS=Rattus norvegicus GN=Comp PE=4 SV=1	Extracellular matrix	Cell adhesion	Structural	30284.1	14016	13262.2	28112.9	10779.3	27575.8	29228.7	20762	52695.2	26972.1	250196	390808	429293	86856.2	93826.9	28492.1	61633.7	74093.5	37462	185062	34473.2	64354.2	21644.5	22636.4	32805.2	17550.8	29723.3	18103.1	59409.7	17385.7	77348.7	4.88845	250196	5.39828	0.509827	0.0291
P24090|FETUA_RAT	14	14	831.13	Alpha-2-HS-glycoprotein OS=Rattus norvegicus GN=Ahsg PE=1 SV=2	Extracellular space	Endocytosis	Endopeptidade inhibitor	138995	30101	24287.4	268596	29234.8	218098	166900	77733.9	181269	118929	88209.2	89986	136026	85265.3	41559.6	16480.9	6032.46	14672.9	21753.7	67366.9	21924.8	25009.8	11257.5	11098.9	19315.7	14460.8	33716.6	22718.6	81423.8	20425.3	25261.4	4.40246	88209.2	4.94551	0.543057	0.0051
Q66HH8|Q66HH8_RAT	5	5	289.62	Annexin OS=Rattus norvegicus GN=Anxa5 PE=1 SV=1	Extracelular space/Cell membrane	Inflammatory response	Binding	12916.4	14873.8	9838.69	12855.7	12586.6	17201.5	10507.8	6339.31	11164.7	5821.59	3881.39	3613.47	904.003	2591.12	498.779	3076.95	50745	81567.8	36457.1	112222	20203.5	26188.8	21722.3	22748.9	24836.9	4700.44	28893.4	1180.94	59423.1	20955.9	56813.7	4.75445	2297.75	3.3613	-1.39315	0.0118
D4ABV5|D4ABV5_RAT	2	2	158.12	Calmodulin OS=Rattus norvegicus GN=Calm2 PE=1 SV=1	Cytoskeleton	Muscle contraction	Binding	1389.54	1744.05	1996.47	2513.08	2297.34	3971.92	5336.99	1995.68	18652.3	1904.98	1328.55	10698.3	9934.06	21603.2	3632.16	2287.82	1659.77	3301.62	1484.6	2407.36	2945.48	1360.12	1872.2	1671.76	1452.25	659.886	766.654	2602.26	637.351	467.535	2228.23	3.34796	9439.25	3.97494	0.626977	0.0501
A0A0G2KAW7|A0A0G2KAW7_RAT	1	1	53.2	Eukaryotic translation initiation factor 4H OS=Rattus norvegicus GN=Eif4h PE=1 SV=1	Nucleus	Translation	Initiation factor	36.0071	45.8502	21.9939	1.43833	136.062	3.84637	8.78426	22.1723	31.082	7.20945	62.4569	15.2565	5.99912	6.76354	3.0892	5.19076	0.00128731	4.82283	12.1076	2.32839	2.4463	4.74568	1.93017	6.27929	7.56837						4.89017	0.689324	18.713	1.27214	0.58282	0.0501
P06685|AT1A1_RAT	1	1	26.58	Sodium/potassium-transporting ATPase subunit alpha-1 OS=Rattus norvegicus GN=Atp1a1 PE=1 SV=1	Endoplasmic reticulum/Cell membrane	Transport	Enzymatic	23.7363	5.43089	1719.41	7.63293	34.3689	333.569	12.3935	260.975	60.0299	1103.05	20.1992	81.6644	311.583	86.0003	256.291	41.005	29.9099	51.9756	18.5747	8.08416	6.84781	17.7921	7.57753	39.3086	7.0912	12.9716	2.7713	0.634546	14.146	1.34681	29.9099	1.47581	151.147	2.1794	0.703586	0.038
D3ZZT9|D3ZZT9_RAT	1	1	52.79	Protein Col14a1 OS=Rattus norvegicus GN=Col14a1 PE=1 SV=3	Extracellular matrix	Cell adhesion	Structural	501.245	313.372	1804.35	137.644	245.922	0	221.011	492.98	45.2251	220.739	37.5479	136.297	102.423	55.0484	180.799	3.585	7.33595	17.6484	2.31871	4.40873	33.1771	2.73801	22.3089	13.3415	8.48366	2.09546	43.7688	87.132	126.284	3.33206	7.05936	0.848765	102.423	2.0104	1.16163	0.0089
G3V6E8|G3V6E8_RAT	2	2	75.07	Myocilin OS=Rattus norvegicus GN=Myoc PE=4 SV=1	Extracellular matrix	Cell adhesion	Binding	300.106	76.0583	357.278	191.899	190.854	355.747	966.615	466.639	376.164	1244.33	804.763	187.381	420.77	1680.13	930.773	77.3763	301.241	101.385	8.5554	18.3669	242.464	23.9149	51.1069	26.6577	48.4066	160.967	91.389	173.865	130.674	124.865	101.385	2.00597	804.763	2.90567	0.899695	0.0085
F1LRA5|F1LRA5_RAT	1	1	51.07	Phospholipid phosphatase-related protein type 2 OS=Rattus norvegicus GN=Prg4 PE=1 SV=2	Cell membrane	Metabolic process	Enzymatic	133.266	151.262	215.72	1062.36	168.011	566.273	422.531	288.346	549.617	636.557	371.7	133.962	8.65208	10.3342	48.4208	6.35556	9434.72	9154.21	1715.02	3143.42	2070.64	1769.81	3537.03	3455.34	2135.26	181.578	3272.33	100.109	4294.38	2213.14	4690.74	3.67124	114.614	2.05924	-1.61201	0.0374
Q07936|ANXA2_RAT	5	5	259.33	Annexin A2 OS=Rattus norvegicus GN=Anxa2 PE=1 SV=2	Cell membrane	Cytoskeleton organization	Binding	7890.73	9511.18	6577.75	4478.55	16492.9	5609.51	3955.77	4769.25	5877.5	1554.34	2814.48	3216.13	2723.57	1794.28	14321.3	10734.6	33077.8	44466.9	10420.6	23134.9	11861.1	8211.87	13322.5	10648.5	19721.3	4833.45	9142.46	303.861	14907.3	9278.02	24367	4.3868	4973.94	3.6967	-0.6901	0.0118
P05942|S10A4_RAT	2	2	104.97	Protein S100-A4 OS=Rattus norvegicus GN=S100a4 PE=2 SV=1	Nucleus	Cell cycle	Binding	402.025	303.239	58.5765	450.379	149.642	29.8476	122.741	41.0689	305.074	1024.28	135.926	677.821	4832.25	3284.72	2400.91	888.781	155.944	344.613	23.0733	9.84018	495.342	243.665	323.018	331.134	544.947	117.857	70.8616	54.414	275.29	70.8637	284.45	2.45401	2266.32	3.35532	0.901316	0.0257
D4A489|D4A489_RAT	1	1	27.23	Protein Cipc OS=Rattus norvegicus GN=Cipc PE=4 SV=2	Nucleus	Transcription regulation	Repressor	1168.99	240.884	378.963	951.909	299.353	863.925	1702.6	675.889	962.123	882.218	173.779	7056.74	18022.2	11742.5	8883.51	403.293	539.077	7195.95	404.634	178.267	565.009	612.004	304.797	360.229	437.979	534.105	769.018	1820.75	494.488	562.083	1744.24	3.24161	9175.74	3.96264	0.721034	0.0233
A0A0G2K845|A0A0G2K845_RAT	1	1	37.53	Protein Adipoq OS=Rattus norvegicus GN=Adipoq PE=1 SV=1	Extracellular space	Metabolic process	Hormone	44.8741	18.8479	3.84788	87.7087	2.09958	1053.89	964.27	173.89	847.35	50.5432	835.591	570.682	938.729	14.3399	1818.61	13.5366	35.4522	33.2409	1.71447	82.2602	82.5739	219.996	117.06	41.4435	59.9008	22.0814	35.9498	18.3386	44.6848	58.6945	33.2409	1.52167	835.591	2.92199	1.40032	0.0071
Q64240|AMBP_RAT	2	2	117.58	Protein AMBP OS=Rattus norvegicus GN=Ambp PE=1 SV=1	Secreted	Inflamatory response	Protease inhibitor	479.631	9.05183	45.5442	84.3541	59.0507	419.909	74.03	157.379	428.895	24.277	133.897	792.232	1355.83	962.872	156.27	30.5271	24.4832	518.315	30.1789	34.3267	30.2947	116.795	40.0914	58.3804	53.5706	36.4213	121.25	28.1799	253.39	8.17895	127.566	2.10574	680.22	2.83265	0.726914	0.0383
A0A0G2KAQ5|A0A0G2KAQ5_RAT	1	1	38.23	Myozenin 2 (Predicted), isoform CRA_a OS=Rattus norvegicus GN=Myoz2 PE=1 SV=1	Myofibril	Sarcomere organization	Binding	8.01778	16.3336	209.075	0	11.3983	82.3371	408.418	138.582	17.3961	355.711	234.803	34.6491	116.144	50.4285	33.5816	8.1846	4.74603	10.2208	7.44905	13.132	10.5959	28.098	12.0704	4.21364	13.8651	1.23765	1.57368	53.4494	69.7276	13.4669	8.7465	0.941834	93.9213	1.97276	1.03093	0.0436
O08628|PCOC1_RAT	1	1	69.22	Procollagen C-endopeptidase enhancer 1 OS=Rattus norvegicus GN=Pcolce PE=1 SV=1	Extracellular matrix	Proteolysis	Protease	12.082	33.7471	271.821	33.2577	14.8524	831.132	93.8902	145.808	616.199	59.5401	924.867	572.055	1831.76	706.207	370.787	102.084	133.246	196.988	47.5327	186.378	46.7412	88.1143	43.8592	26.8807	28.1107	69.1117	35.7358	71.7623	114.323	67.8791	133.246	2.12465	881.135	2.94504	0.82039	0.0042
D3ZZR9|D3ZZR9_RAT	1	1	47.5	Peptidyl-prolyl cis-trans isomerase OS=Rattus norvegicus GN=Fkbp2 PE=1 SV=1	Cytoplasm	Protein folding	Enzymatic	219.755	445.393	2.97696	216.495	575.212	222.947	301.522	75.6343	230.118	302.055	353.119	0.979266	0.0699447	769.306	456.48	0.144682	5.26878	1.46751	5.0952	24.8804	172.782	19.1741	216.397	38.8395	93.68	3.1348	7.59448	102.224	132.268	23.4704	7.37131	0.867544	315.991	2.49967	1.63213	0.0501
D4ACV3|D4ACV3_RAT	12	12	763.9	Histone H2A OS=Rattus norvegicus GN=Hist2h2ac PE=3 SV=2	Nucleus	Nucleosome assembly	Structural	24217.2	29870	5868.53	10462.9	30515	8967.26	15260	7640.66	10907.4	13867	13344.3	62836.4	37653.3	99284.6	94911.7	8625.32	6312.42	18474.1	1703.93	8010.8	28867.9	22110.4	29691.6	24878.9	23590	3070.44	8016.11	42625.5	33933.3	12880.8	8625.32	3.93578	61606.1	4.78962	0.853848	0.0045
Q9EQP5|PRELP_RAT	23	23	1502.12	Prolargin OS=Rattus norvegicus GN=Prelp PE=2 SV=1	Extracellular matrix	Extracelular matrix organization	Structural	25234.6	50008.9	11837.4	28071.9	50370.5	37376.5	47577.6	26326	58939.7	10419.5	5269.61	73881	90990.7	24548.6	29112	7095.18	11087.1	14731.8	4660.29	19427.3	26511.8	20907.1	25831.7	16178.8	25436.7	1795.82	13458.1	22801.7	51850.7	11919	11400.3	4.05692	44760.4	4.65089	0.593976	0.0505

## Sheet: TFO-HF X SFO-C 
Accession	Peptide count	Peptides used for quantitation	Confidence score	Description	cell locations	biological process	molecular function	1_SF1	2_SF2	3_SF3	4_SF4	5_SF5	7_TF1	8_TF2	9_TF3	10_TF4	11_TF5	13_TFO-HF1	14_TFO-HF2	15_TFO-HF3	16_TFO-HF4	17_TFO-HF5	19_SFO-HF1	20_SFO-HF2	21_SFO-HF3	22_SFO-HF4	23_SFO-HF5	25_SFO-C1	26_SFO-C2	27_SFO-C3	28_SFO-C4	29_SFO-C5	31_TFO-C1	32_TFO2	33_TFO3	34_TFO4	35_TFO5	MEAN SFO-C	LOG 10 SFO-C	MEAN TFO-HF	LOG 10 TFO-HF	FOLD (TFO-HF-SFO-HF)	p value (Tukey post hoc test)
Q8R4I6|Q8R4I6_RAT	17	17	1115.33	Actinin alpha 3, isoform CRA_a OS=Rattus norvegicus GN=Actn3 PE=1 SV=1	Cytoskeleton	Sarcomere organization	Binding	3891.02	4082	3669.87	2131.85	2519.66	13926.8	39652.3	50125.3	10201.9	23613.9	4004.77	11571.1	6630.37	13604.4	4091.2	5184.08	5573.41	10887.3	2992.96	2068.89	1911.71	1591.98	1738.61	1270.65	1378.51	1378.44	1393.22	2174.66	2271.46	1559.06	1578.29	3.19819	7980.38	3.90202	0.703836	0.0112
P10959|EST1C_RAT	5	5	395.43	Carboxylesterase 1C OS=Rattus norvegicus GN=Ces1c PE=1 SV=3	Endoplasmic reticulum	Metabolic Process	Enzymatic	6845.61	5741.53	3304.07	3891.12	7065.06	5128.44	9431.11	5297.28	7416.41	5985.27	552.289	1285.58	492.755	1005.19	823.277	642.653	514.987	2101.38	1572.9	465.855	2230.52	2498.97	4137.67	2680.27	3964.69	852.289	1725.69	642.682	675.083	2719.06	3102.42	3.4917	831.817	2.92003	-0.571673	0.001
P02600|MYL1_RAT	32	32	2928.58	Myosin light chain 1/3, skeletal muscle isoform OS=Rattus norvegicus GN=Myl1 PE=1 SV=2	Myofibril	Muscle contraction	Structural	13849.6	28812.9	10110.5	13754.8	15578.7	416968	161943	280969	56234.5	277067	22202.7	171823	73937.2	78530.1	46157.4	12437.8	32997.5	36490.2	20844.6	8334.51	15632.6	11298	8435.87	6558.85	5554.88	6771.1	17214.6	14337.8	9515.84	6541.43	9496.04	3.97754	78530.1	4.89504	0.917494	0.0089
P62260|1433E_RAT	5	5	232.63	14-3-3 protein epsilon OS=Rattus norvegicus GN=Ywhae PE=1 SV=1	Cytoplasm/ Nucleus	Biological regulation	Binding	616.483	384.721	722.078	667.817	381.758	1297.68	6948.9	1707.66	5202.58	1583.01	380.522	1338.79	487.76	1613.54	1187.58	260.236	325.832	811.524	466.657	357.255	418.987	464.413	295.178	121.599	200.373	140.885	335.953	177.463	497.516	256.399	300.11	2.47728	1001.64	3.00071	0.523431	0.0118
A0A0G2JSH5|A0A0G2JSH5_RAT	3	3	333.46	Serum albumin OS=Rattus norvegicus GN=Alb PE=1 SV=1	Extracellular space	Transport	Binding	44258	16273	69936.9	128213	21394.6	295119	313913	72210.3	168940	28963.6	13089.4	1.25711e+06	893581	365184	872481	11190.4	10645.3	33454.1	7438.14	20227.4	13170.4	31642.1	11621.3	4821.03	6250.6	11468.3	3146.05	4806.36	1203.42	4486.18	13501.1	4.13037	680288	5.83269	1.70232	0.0028
D4A8G5|D4A8G5_RAT	11	11	773.54	Protein Tgfbi OS=Rattus norvegicus GN=Tgfbi PE=1 SV=2	Extracellular matrix	Cell adhesion	Binding	6100.36	9188.05	3293.23	10270.7	9926.33	17390.2	23385.3	10672.2	23913.8	11739.7	752.692	3849.54	2392.64	1045.91	2158.35	1188.32	2238.58	1049.04	1610.04	5027.04	16404.6	7606.93	14164.7	11809.1	26867.1	7534.48	4464.41	691.946	7165.07	5308.06	15370.5	4.18669	2039.83	3.30959	-0.877095	0.0004
F1LRV4|F1LRV4_RAT	1	1	69.88	Heat shock 70 kDa protein 4 OS=Rattus norvegicus GN=Hspa4 PE=1 SV=1	Cytoplasm	Stress response	Chaperone	46.8581	64.4773	75.8586	101.605	287.701	24.6023	246.787	350.075	57.2728	1543.24	0.871619	1.25509	11.3825	1.85942	5.64663	13.4737	8.61428	42.6033	43.2844	9.34083	142.688	26.4496	57.6304	23.0723	53.9335	7.55582	9.23392	64.0281	12.5487	43.1691	60.7549	1.78358	4.20304	0.623564	-1.16002	0.031
A0A0G2JSK1|A0A0G2JSK1_RAT	14	14	1264.22	Protein Serpina3c OS=Rattus norvegicus GN=Serpina3c PE=3 SV=1	Extracellular space	Biological regulation	Protease inhibitor	95381.1	267782	116648	212239	365006	179221	122153	64245	171383	58573.8	40200.3	12685.4	20071.2	34617.6	16400.8	15841.4	96251.3	103116	36641.1	94357.6	119074	47893.4	141968	84347	104194	12923.2	42530.5	12943.3	53577	42977.7	99495.4	4.9978	24795.1	4.39437	-0.603438	0.0045
D3ZJA4|D3ZJA4_RAT	2	2	96.53	Protein LOC103694891 OS=Rattus norvegicus GN=Svs6 PE=4 SV=1	Nucleus/Cytoskeleton	Transcription regulation	Binding	46.442	101.752	293.99	93.8743	115.381	13092	691.516	834.859	318.428	1064.57	124.333	126.338	505.64	158.298	500.368	67.6028	258.663	252.478	142.406	127.974	30.3218	46.1309	85.3086	52.8207	135.925	43.082	51.7086	171.298	156.362	48.7299	70.1014	1.84573	282.995	2.45178	0.606052	0.0449
P04276|VTDB_RAT	8	8	698.06	Vitamin D-binding protein OS=Rattus norvegicus GN=Gc PE=1 SV=3	Extracellular space	Transport	Binding	4719.67	1742.72	2713.76	12090.7	2353.37	22535.2	16764.9	8322.83	10045.8	8894.2	2690.51	25973.2	46999.7	33211.7	12683.1	2742.62	1464.13	4907.36	1663.14	4493.28	4524.4	3232.17	4021.56	4397.09	6174.26	2158.78	2162.76	1067.66	3821.06	1066.69	4469.9	3.6503	24311.7	4.38581	0.735517	0.0117
P56571|ES1_RAT	1	1	58.06	ES1 protein homolog, mitochondrial OS=Rattus norvegicus PE=1 SV=2	Mitochondrion	Not predicted	Not predicted	463.237	876.375	59.3637	395.585	934.258	3708.49	3640.22	1070.16	615.645	129.838	219.48	27.9836	12.2649	27.6753	37.7225	35.3829	88.3437	125.401	268.307	375.122	371.251	738.389	424.943	177.132	461.332	11.9029	84.5578	85.0977	69.7782	72.2832	434.609	2.6381	65.0252	1.81308	-0.825018	0.002
A0A0H2UHY9|A0A0H2UHY9_RAT	10	10	719.43	Troponin T, fast skeletal muscle OS=Rattus norvegicus GN=Tnnt3 PE=1 SV=1	Troponin complex	Muscle contraction	Binding	2725.99	5262.71	1461.46	2151.66	2558.93	27741.8	16119.3	33071.3	9186.8	6181.61	10584.4	3732.3	21526.6	14547.6	2530.96	5259.63	2686.89	5845.94	1264.01	1353.43	2557.64	1894.45	1353.78	1086.56	835.8	790.537	1971.48	2071.08	1999.74	1319.34	1545.64	3.18911	10584.4	4.02466	0.835555	0.0146
M0RD14|M0RD14_RAT	2	2	135.22	Pyruvate kinase OS=Rattus norvegicus GN=LOC100362738 PE=3 SV=2	Cytoplasm	Metabolic Process	Enzymatic	2699.57	782.894	1579.83	2947.34	3281.29	3298.17	10002.7	2920.22	5115.87	85976.6	1543.13	9627.16	1386.42	3073.71	8717.2	335.098	3285.09	3995.08	1313.11	2095.57	1264.12	573.633	914.264	413.911	980.16	259.134	158.217	282.313	1148.48	423.168	829.218	2.91867	4869.52	3.68749	0.768818	0.0399
P70623|FABP4_RAT	5	5	399.1	Fatty acid-binding protein, adipocyte OS=Rattus norvegicus GN=Fabp4 PE=1 SV=3	Cytoplasm	Transport	Binding	10566.8	9226.87	1380.36	7565.51	5625.51	21532.1	64664.4	12126.3	56726.7	6809.41	3822.65	15308.5	17383.4	7870.1	3367.47	2757.3	5048.16	11034	2438.78	4706.6	4058.88	2741.74	2503.99	1871.55	2127.94	2653.46	1895.68	2473.06	2851.9	2821.79	2660.82	3.42502	9550.42	3.98002	0.555007	0.043
P13413|TNNI1_RAT	3	3	175.18	Troponin I, slow skeletal muscle OS=Rattus norvegicus GN=Tnni1 PE=1 SV=2	Troponin complex	Muscle contraction	Binding	3071.3	1010.54	3507.47	515.709	254.058	306.576	5496.59	535.35	1568.05	629.401	80.7869	193.456	1008.55	1698.25	1086.85	67.0436	98.8001	197.934	42.3316	42.0693	48.5847	84.6207	107.062	42.6162	35.5742	1.03834	34.2172	344.224	76.3499	59.6621	63.6916	1.80408	813.579	2.9104	1.10632	0.0163
A0A0G2JV52|A0A0G2JV52_RAT	1	1	28.44	Complement C4 (Fragment) OS=Rattus norvegicus GN=C4a PE=1 SV=3	Secreted	Immune response	Blood group antigen	37.2628	14.5175	7.94044	61.7035	5.53117	34.9024	129.873	66.9478	12.349	3184.08	3.22315	16.4279	0.943533	21.083	27.1888	1.37608	3.4552	1.77596	0.883327	1.16059	74.8903	11.3459	69.0095	29.9792	32.7761	2.05444	6.49843	10.4502	3.83877	10.1963	43.6002	1.63949	13.7733	1.13904	-0.500451	0.0274
P62986|RL40_RAT	4	4	332.56	Ubiquitin-60S ribosomal protein L40 OS=Rattus norvegicus GN=Uba52 PE=1 SV=2	Ribosome	Translation	Ribonucleoprotein	1954.16	1962.13	1654.77	2123.24	1579.04	5445.46	4885.74	4559.39	5290.86	6697.77	2438.14	11341.3	11319.4	21124.9	6132.91	2797.62	1995.8	3145.67	1996.89	1849.01	4513.47	2747.77	3670.71	2720.91	2395.73	1089.69	2016.91	2551.72	7553.55	961.989	3209.72	3.50647	10471.3	4.02	0.513535	0.0073
A0JPJ7|OLA1_RAT	1	1	34.64	Obg-like ATPase 1 OS=Rattus norvegicus GN=Ola1 PE=2 SV=1	Cytoplasm	Metabolic Process	Enzymatic	148.79	105.437	265.417	171.702	201.485	233.975	1743.05	1114.81	542.453	1659.34	79.2808	15.6371	5.8045	187.157	212.884	106.103	92.9761	38.9629	541.263	42.3262	736.763	201.259	1087.55	990.532	1221.41	293.963	152.896	39.1776	68.5231	26.5999	847.502	2.92814	100.153	2.00066	-0.927478	0.0008
Q68FY0|QCR1_RAT	1	1	42.86	Cytochrome b-c1 complex subunit 1, mitochondrial OS=Rattus norvegicus GN=Uqcrc1 PE=1 SV=1	Mitochondrion	Respiratory eletron transport	Enzymatic	2349.45	2178.21	245.082	197.476	1661.35	4069.84	2145.45	2002.67	2330.99	133.529	102.824	172.865	16.3423	29.2914	80.3307	54.9371	74.1254	265.637	160.333	523.88	120.062	690.88	1824.54	594.116	1057.21	208.427	368.37	91.5713	421.306	701.374	857.363	2.93316	80.3307	1.90488	-1.02828	0.0147
M0RBU0|M0RBU0_RAT	39	39	2889.45	Cartilage oligomeric matrix protein OS=Rattus norvegicus GN=Comp PE=4 SV=1	Extracellular matrix	Cell adhesion	Structural	30284.1	14016	13262.2	28112.9	10779.3	27575.8	29228.7	20762	52695.2	26972.1	250196	390808	429293	86856.2	93826.9	28492.1	61633.7	74093.5	37462	185062	34473.2	64354.2	21644.5	22636.4	32805.2	17550.8	29723.3	18103.1	59409.7	17385.7	35182.7	4.54633	250196	5.39828	0.851951	0.0062
P09495|TPM4_RAT	4	4	158.52	Tropomyosin alpha-4 chain OS=Rattus norvegicus GN=Tpm4 PE=1 SV=3	Cytoskeleton	Muscle contraction	Structural	1688.47	910.03	1894.36	1713.79	591.751	328.594	174.839	583.895	319.125	946.328	395.455	164.501	462.4	509.67	255.868	418.281	710.641	1125.74	603.146	1311.58	1737.45	934.059	1989.01	1323.42	3911.02	679.996	596.636	371.82	1292.71	458.814	1978.99	3.29644	357.579	2.55337	-0.743072	0.0048
O88201|CLC11_RAT	1	1	33.56	C-type lectin domain family 11 member A OS=Rattus norvegicus GN=Clec11a PE=2 SV=1	Secreted	Osteogenesis	Growth factor	158.686	69.13	160.452	356.371	168.291	687.634	843.737	230.697	507.527	480.387	503.768	799.254	824.102	789.214	888.56	215.411	379.351	466.388	133.637	75.8462	74.803	380.921	212.749	217.331	235.427	24.5563	109.839	226.614	174.071	157.937	224.246	2.35072	760.98	2.88137	0.530648	<0,0001
P30904|MIF_RAT	2	2	96.21	Macrophage migration inhibitory factor OS=Rattus norvegicus GN=Mif PE=1 SV=4	Secreted	Immune response	Cytokine	298.758	440.604	2614.14	1312.7	1111.6	1653.05	1945.76	721.295	1194.67	1214.47	244.997	108.108	85.6166	988.772	55.1866	403.796	119.863	410.313	784.991	258.972	2548.03	953.926	1068.06	1143.33	2455.02	1074.03	566.712	290.168	1092.17	1697.51	1633.67	3.21317	296.536	2.47208	-0.741088	0.0056
P24090|FETUA_RAT	14	14	831.13	Alpha-2-HS-glycoprotein OS=Rattus norvegicus GN=Ahsg PE=1 SV=2	Extracellular space	Endocytosis	Endopeptidade inhibitor	138995	30101	24287.4	268596	29234.8	218098	166900	77733.9	181269	118929	88209.2	89986	136026	85265.3	41559.6	16480.9	6032.46	14672.9	21753.7	67366.9	21924.8	25009.8	11257.5	11098.9	19315.7	14460.8	33716.6	22718.6	81423.8	20425.3	17721.3	4.2485	88209.2	4.94551	0.697018	0.0019
P46418|GSTA5_RAT	2	2	138.66	Glutathione S-transferase alpha-5 OS=Rattus norvegicus GN=Gsta5 PE=1 SV=2	Cytoplasm	Metabolic process	Enzymatic	81.6143	421.523	94.7242	237.168	188.011	919.067	494.906	395.109	863.723	20.8941	2.7241	196.183	216.283	83.3023	111.675	67.8293	50.5832	66.445	194.019	10.349	38.159	13.6389	26.0076	0.1338	5.29439	71.7416	4.79771	44.0051	14.2797	8.65911	16.6468	1.22133	122.034	2.08648	0.86515	0.048
D4ABV5|D4ABV5_RAT	2	2	158.12	Calmodulin OS=Rattus norvegicus GN=Calm2 PE=1 SV=1	Cytoskeleton	Muscle contraction	Binding	1389.54	1744.05	1996.47	2513.08	2297.34	3971.92	5336.99	1995.68	18652.3	1904.98	1328.55	10698.3	9934.06	21603.2	3632.16	2287.82	1659.77	3301.62	1484.6	2407.36	2945.48	1360.12	1872.2	1671.76	1452.25	659.886	766.654	2602.26	637.351	467.535	1860.36	3.2696	9439.25	3.97494	0.705341	0.0386
B2RYM3|B2RYM3_RAT	2	2	146.17	Inter-alpha trypsin inhibitor, heavy chain 1 (Predicted), isoform CRA_a OS=Rattus norvegicus GN=Itih1 PE=1 SV=1	Secreted	Inflamatory response	Protease inhibitor	1186.96	1188.07	3235.07	1764.03	1602.39	535.172	2118.93	1479.58	681.691	1750.55	189.197	603.717	558.373	119.126	236.13	196.963	305.394	243.573	711.153	463.817	1609.71	867.768	1720.4	885.325	1253.25	1099.01	382.22	589.43	53.7882	1246.53	1267.29	3.10288	341.308	2.53315	-0.56973	0.0037
A0A0G2KAW7|A0A0G2KAW7_RAT	1	1	53.2	Eukaryotic translation initiation factor 4H OS=Rattus norvegicus GN=Eif4h PE=1 SV=1	Nucleus	Translation	Initiation factor	36.0071	45.8502	21.9939	1.43833	136.062	3.84637	8.78426	22.1723	31.082	7.20945	62.4569	15.2565	5.99912	6.76354	3.0892	5.19076	0.00128731	4.82283	12.1076	2.32839	2.4463	4.74568	1.93017	6.27929	7.56837						4.59396	0.662188	18.713	1.27214	0.609957	0.05
A9UMV8|H2AJ_RAT	1	1	47.52	Histone H2A.J OS=Rattus norvegicus GN=H2afj PE=2 SV=1	Nucleus	Nucleosome assembly	Binding	450.274	798.415	93.9075	9.31465	1309.89	77.259	128.08	613.564	23.8714	228.927	22.4544	11.2765	16.3389	48.9972	39.4145	4.78011	9.62817	13.432	4.86767	142.811	533.209	392.421	573.17	278.633	389.962	12.7323	90.8174	18.2183	401.818	179.418	433.479	2.63697	27.6963	1.44242	-1.19455	<0,0001
Q63610-2|TPM3_RAT	2	2	168.12	Isoform 2 of Tropomyosin alpha-3 chain OS=Rattus norvegicus GN=Tpm3	Cytoskeleton	Muscle contraction	Binding	1156.19	692.317	219.331	2393.25	808.531	81.4424	225.134	884.326	186.251	159.853	594.589	76.1817	#NAME?	344.285	39.6898	150.244	178.702	156.029	258.799	41.6576	1358.67	641.008	940.221	412.842	805.454	168.713	407.749	333.264	629.718	277.73	831.639	2.91993	#NAME?	#NAME?	#NAME?	0.004
P06685|AT1A1_RAT	1	1	26.58	Sodium/potassium-transporting ATPase subunit alpha-1 OS=Rattus norvegicus GN=Atp1a1 PE=1 SV=1	Endoplasmic reticulum/Cell membrane	Transport	Enzymatic	23.7363	5.43089	1719.41	7.63293	34.3689	333.569	12.3935	260.975	60.0299	1103.05	20.1992	81.6644	311.583	86.0003	256.291	41.005	78.9016	51.9756	18.5747	8.08416	6.84781	17.7921	7.57753	0	7.0912	12.9716	2.7713	0.634546	14.146	1.34681	7.86173	0.895518	151.147	2.1794	1.28388	0.0209
A0A0G2K896|A0A0G2K896_RAT	1	1	137.57	Protein RGD1310507 OS=Rattus norvegicus GN=RGD1310507 PE=1 SV=1	Extracellular space	Transport	Enzyme regulator activity	247.445	2480.39	210.807	1238.59	2782.9	389.843	340.889	631.927	1639.96	4807.79	278.885	19.9261	122.803	425.149	341.65	132.928	584.888	119.886	67.376	700.428	2134.58	981.317	1852.92	650.868	1338.73	32.3486	89.0315	286.238	462.997	144.475	1391.68	3.14354	237.682	2.376	-0.767543	0.0006
P11883|AL3A1_RAT	1	1	69.27	Aldehyde dehydrogenase, dimeric NADP-preferring OS=Rattus norvegicus GN=Aldh3a1 PE=1 SV=3	Cytoplasm	Metabolic process	Enzymatic	1812.12	674.131	777.961	3304.63	984.393	1506.57	1780.86	746.789	1814.57	299.959	129.491	190.082	41.3469	424.733	164.758	150.797	1186.08	653.004	19.0268	502.226	913.206	882.61	834.181	620.076	1467.6	59.2809	485.65	671.671	987.782	158.967	943.535	2.97476	190.082	2.27894	-0.695816	0.0154
Q5XFX7|Q5XFX7_RAT	1	1	66.26	Protein Rad23a OS=Rattus norvegicus GN=Rad23a PE=1 SV=1	Nucleus	DNA repair	Binding	444.632	264.303	1132.61	515.263	243.033	410.471	969.223	462.022	392.87	859.076	83.1915	75.3514	313.575	179.415	13.1246	98.22	757.99	48.6803	578.564	32.5264	528.044	765.114	1137.66	827.076	1106.22	506.908	586.074	68.157	8.67024	714.376	872.823	2.94093	132.932	2.12363	-0.817298	0.0027
D3ZVH2|D3ZVH2_RAT	1	1	30.01	Protein RGD1560831 OS=Rattus norvegicus GN=RGD1560831 PE=3 SV=1	Ribosome	Translation	Ribonucleoprotein	516.006	358.094	699.08	131.949	93.2959	12232.4	6139.18	9477.34	287.64	257.746	24.5908	3321.91	2389.89	682.056	2103.99	649.422	981.18	2692.92	422.687	117.115	361.866	291.199	79.4511	21.8233	24.3455	40.4763	476.436	23.5361	242.206	105.865	155.737	2.19239	1704.49	3.23159	1.0392	0.0469
P05942|S10A4_RAT	2	2	104.97	Protein S100-A4 OS=Rattus norvegicus GN=S100a4 PE=2 SV=1	Nucleus	Biological regulation	Binding	402.025	303.239	58.5765	450.379	149.642	29.8476	122.741	41.0689	305.074	1024.28	135.926	677.821	4832.25	3284.72	2400.91	888.781	155.944	344.613	23.0733	9.84018	495.342	243.665	323.018	331.134	544.947	117.857	70.8616	54.414	275.29	70.8637	387.621	2.58841	2266.32	3.35532	0.766915	0.0357
D4A489|D4A489_RAT	1	1	27.23	Protein Cipc OS=Rattus norvegicus GN=Cipc PE=4 SV=2	Nucleus	Transcription regulation	Repressor	1168.99	240.884	378.963	951.909	299.353	863.925	1702.6	675.889	962.123	882.218	173.779	7056.74	18022.2	11742.5	8883.51	403.293	539.077	7195.95	404.634	178.267	565.009	612.004	304.797	360.229	437.979	534.105	769.018	1820.75	494.488	562.083	456.003	2.65897	9175.74	3.96264	1.30367	0.0075
P61980|HNRPK_RAT	3	3	163.6	Heterogeneous nuclear ribonucleoprotein K OS=Rattus norvegicus GN=Hnrnpk PE=1 SV=1	Nucleus	Transcription regulation	Ribonucleoprotein	5519.08	2621.12	1000.22	3267.06	4024.26	6435.04	4316.36	1485.42	7867.96	112.398	433.362	542.901	1095.56	463.245	502.364	459.877	2751.04	1599.63	1368.07	1819.52	4035.42	1812.78	4002.28	4059.36	6267.25	990.797	1317.89	1096.52	1261.99	815.384	4035.42	3.60589	607.487	2.78354	-0.822351	0.0001
A0A0H2UHM3|A0A0H2UHM3_RAT	4	4	191.73	Haptoglobin OS=Rattus norvegicus GN=Hp PE=1 SV=1	Blood	Inflamatory response	Binding	3729.27	766.008	609.178	3248.73	902.428	7748.32	1966.79	3367.88	7204.98	396.761	296.63	3056.72	2694.47	5350.85	3605.69	367.488	2863.62	3223.27	712.399	3132.5	1361.46	826.865	614.263	391.496	477.37	240.801	556.156	218.768	1344.18	229.084	734.291	2.86587	3000.87	3.47725	0.611379	0.0374
Q6P6T6|Q6P6T6_RAT	1	1	52.83	Cathepsin D OS=Rattus norvegicus GN=Ctsd PE=1 SV=1	Lysosome	Proteolysis	Protease						1260.21	793.053	389.02	819.699	0	0	12.5469	18.6495	6.78415	12.6317	0.0268786	47.131	119.623	4.53956	215.58	38.1262	148.02	10.1035	3.773	4.56376						40.9173	1.61191	10.1224	1.00529	-0.606622	0.05
Q64240|AMBP_RAT	2	2	117.58	Protein AMBP OS=Rattus norvegicus GN=Ambp PE=1 SV=1	Secreted	Inflamatory response	Protease inhibitor	479.631	9.05183	45.5442	84.3541	59.0507	419.909	74.03	157.379	428.895	24.277	133.897	792.232	1355.83	962.872	156.27	30.5271	24.4832	518.315	30.1789	34.3267	30.2947	116.795	40.0914	58.3804	53.5706	36.4213	121.25	28.1799	253.39	8.17895	59.8265	1.77689	680.22	2.83265	1.05576	0.0185
D3ZGB8|D3ZGB8_RAT	1	1	51.93	Protein Cilp OS=Rattus norvegicus GN=Cilp PE=4 SV=2	Extracellular matrix	Not predicted	Not predicted	293.09	2697.88	421.37	66.0628	441.711	169.556	433.019	136.962	739.08	311.864	20.6307	207.856	296.254	39.9159	53.8913	61.1874	359.179	105.244	40.745	1184.96	736.957	637.469	1431.74	948.748	1276.4	59.1239	844.629	48.1234	758.44	1048.27	1006.26	3.00271	123.71	2.0924	-0.910308	0.0103
						27

## Sheet: TFO-HF X TFO-C 
Accession	Peptide count	Peptides used for quantitation	Confidence score	Description	cell locations	biological process	molecular function	1_SF1	2_SF2	3_SF3	4_SF4	5_SF5	7_TF1	8_TF2	9_TF3	10_TF4	11_TF5	13_TFO-HF1	14_TFO-HF2	15_TFO-HF3	16_TFO-HF4	17_TFO-HF5	19_SFO-HF1	20_SFO-HF2	21_SFO-HF3	22_SFO-HF4	23_SFO-HF5	25_SFO-C1	26_SFO-C2	27_SFO-C3	28_SFO-C4	29_SFO-C5	31_TFO-C1	32_TFO2	33_TFO3	34_TFO4	35_TFO5	MEAN TFO-C	LOG 10 TFO-C	MEAN TFO-HF	LOG 10 TFO-HF	FOLD (TFO-HF-SFO-HF)	p value (Tukey post hoc test)
P14141|CAH3_RAT	43	43	4099.24	Carbonic anhydrase 3 OS=Rattus norvegicus GN=Ca3 PE=1 SV=3	Cytoplasm	Metabolic Process	Enzymatic	1.50374e+06	1.14654e+06	454706	734523	495575	2.32373e+06	4.03224e+06	1.27519e+06	1.44167e+06	2.69355e+06	428481	197724	200984	358395	65343.9	37434.7	90304.3	165203	51889.6	207987	109929	137138	83976.3	83255.8	71388.4	46351.8	118821	40427.7	93780.8	43690	68614.3	4.83641	250186	5.39826	0.561847	0.0164
A0A0G2JYM0|A0A0G2JYM0_RAT	14	14	978.11	Protein Ldb3 OS=Rattus norvegicus GN=Ldb3 PE=1 SV=1	Cytoskeleton	Cytoskeleton organization	Binding	25742.2	24523.6	34976	9702.85	12272.2	96239.3	107420	67045.7	37358.9	20910.7	4612.43	12247.5	8539.06	3554.19	6194.49	5539.43	6498.56	6973.92	2039.51	2154.75	4470.76	4086.82	2680.92	1501.72	1456.95	1663.77	1940.85	645.747	2089.51	1609.85	1589.94	3.20138	7029.53	3.84693	0.645544	0.007
Q8R4I6|Q8R4I6_RAT	17	17	1115.33	Actinin alpha 3, isoform CRA_a OS=Rattus norvegicus GN=Actn3 PE=1 SV=1	Cytoskeleton	Sarcomere organization	Binding	3891.02	4082	3669.87	2131.85	2519.66	13926.8	39652.3	50125.3	10201.9	23613.9	4004.77	11571.1	6630.37	13604.4	4091.2	5184.08	5573.41	10887.3	2992.96	2068.89	1911.71	1591.98	1738.61	1270.65	1378.51	1378.44	1393.22	2174.66	2271.46	1559.06	1755.37	3.24437	7980.38	3.90202	0.657656	0.0137
P02600|MYL1_RAT	32	32	2928.58	Myosin light chain 1/3, skeletal muscle isoform OS=Rattus norvegicus GN=Myl1 PE=1 SV=2	Myofibril	Muscle contraction	Structural	13849.6	28812.9	10110.5	13754.8	15578.7	416968	161943	280969	56234.5	277067	22202.7	171823	73937.2	78530.1	46157.4	12437.8	32997.5	36490.2	20844.6	8334.51	15632.6	11298	8435.87	6558.85	5554.88	6771.1	17214.6	14337.8	9515.84	6541.43	10876.1	4.03648	78530.1	4.89504	0.858561	0.0104
M0R660|M0R660_RAT	23	23	1591.44	Glyceraldehyde-3-phosphate dehydrogenase OS=Rattus norvegicus PE=1 SV=1	Cytoplasm/Nucleus	Metabolic Process	Enzymatic	176934	93007.7	56051.5	34448.6	27143.1	166323	212877	238509	85456.8	264829	10802.1	82778.8	78425.2	22821.5	16223	9594.02	29134.5	36505.9	6062.51	9470.78	23661.1	18910.9	14351.1	7231.38	14048.8	5196.42	8588.94	7190.98	9639.52	4341.17	6991.41	3.84456	42210.1	4.62542	0.780852	0.0468
P48679|LMNA_RAT	21	21	1403.4	Prelamin-A/C OS=Rattus norvegicus GN=Lmna PE=1 SV=1	Nucleus	Chromatin organization	Structural	8541.01	9726.29	11302.7	6868.5	10999.7	10988.3	12373.9	11347.5	17566.5	12467.9	6663.22	15595	22585.3	12958.8	13919.7	4508.2	7895	9549.48	3362.03	5202.98	10969	6487.42	7473.04	4837.44	7544.4	3437.5	2632.78	3661.55	5019.49	3707.21	3691.71	3.56723	14344.4	4.15668	0.589456	0.0006
P62260|1433E_RAT	5	5	232.63	14-3-3 protein epsilon OS=Rattus norvegicus GN=Ywhae PE=1 SV=1	Cytoplasm/ Nucleus	Biological regulation	Binding	616.483	384.721	722.078	667.817	381.758	1297.68	6948.9	1707.66	5202.58	1583.01	380.522	1338.79	487.76	1613.54	1187.58	260.236	325.832	811.524	466.657	357.255	418.987	464.413	295.178	121.599	200.373	140.885	335.953	177.463	497.516	256.399	281.643	2.4497	1001.64	3.00071	0.551012	0.0097
P07335|KCRB_RAT	7	7	464.34	Creatine kinase B-type OS=Rattus norvegicus GN=Ckb PE=1 SV=2	Cytoplasm	Metabolic Process	Enzymatic	9104.48	34082.4	15841.9	11374.4	22048.5	12946.8	25610.1	12824.2	26366.4	16118.1	4727.74	15437.6	3603.41	9238.28	17887.9	2382.9	6664.37	6382.54	3855.85	4946.67	9499.89	5981.28	10347.2	6730.9	12391.7	1286.29	3533.18	2004.3	4229.53	2384.52	2687.56	3.42936	10179	4.0077	0.578345	0.0215
A0A0G2JSH5|A0A0G2JSH5_RAT	3	3	333.46	Serum albumin OS=Rattus norvegicus GN=Alb PE=1 SV=1	Extracellular space	Transport	Binding	44258	16273	69936.9	128213	21394.6	295119	313913	72210.3	168940	28963.6	13089.4	1.25711e+06	893581	365184	872481	11190.4	10645.3	33454.1	7438.14	20227.4	13170.4	31642.1	11621.3	4821.03	6250.6	11468.3	3146.05	4806.36	1203.42	4486.18	5022.06	3.70088	680288	5.83269	2.13181	0.0025
A0A096MK15|A0A096MK15_RAT	9	9	456.45	Protein Neb OS=Rattus norvegicus GN=Neb PE=1 SV=1	Cytoskeleton	Sarcomere organization	Structural	1833.1	2462.93	3684.33	998.002	2140.71	3106.16	15159.4	11935.9	1666.7	3725.58	280.396	1503.21	2721.82	3052.26	1959.51	527.926	911.921	1429.01	595.808	293.868	676	1069.65	950.087	689.121	515.96	199.531	258.609	456.06	262.42	315.738	298.471	2.4749	1903.44	3.27954	0.804636	0.0033
A0A0G2K926|A0A0G2K926_RAT	23	23	1467.12	Protein LOC297568 OS=Rattus norvegicus GN=LOC297568 PE=1 SV=1	Extracellular space	Biological regulation	Protease inhibitor	31369.6	20665.3	6843.48	25274.4	28501.3	86878.5	29765.4	37565.2	72560.7	15674.7	10643.4	21568.4	31364	12759	15655.3	8013.97	11199.1	11451.9	5556.54	20461.7	12884.7	5360.39	14994.6	5678.09	11006.8	3693.52	5263.61	4223.04	8343.02	4763.36	5257.31	3.72076	18398	4.26477	0.544007	0.0087
P04276|VTDB_RAT	8	8	698.06	Vitamin D-binding protein OS=Rattus norvegicus GN=Gc PE=1 SV=3	Extracellular space	Transport	Binding	4719.67	1742.72	2713.76	12090.7	2353.37	22535.2	16764.9	8322.83	10045.8	8894.2	2690.51	25973.2	46999.7	33211.7	12683.1	2742.62	1464.13	4907.36	1663.14	4493.28	4524.4	3232.17	4021.56	4397.09	6174.26	2158.78	2162.76	1067.66	3821.06	1066.69	2055.39	3.31289	24311.7	4.38581	1.07292	0.0048
C0JPT7|C0JPT7_RAT	4	4	222.14	Filamin alpha OS=Rattus norvegicus GN=Flna PE=1 SV=1	Cytoskeleton	Cytoskeleton organization	Binding	1811.89	1453.07	2027.67	220.705	742.795	109.42	656.17	173.861	297.389	393.198	325.853	484.955	161.247	296.006	242.582	104.403	54.4137	322.928	501.787	11.5518	76.2844	78.5965	140.013	53.7392	80.5048	53.2692	27.5958	135.998	55.0442	55.0873	65.3989	1.81557	302.129	2.48019	0.664622	0.0344
A0A0H2UHY9|A0A0H2UHY9_RAT	10	10	719.43	Troponin T, fast skeletal muscle OS=Rattus norvegicus GN=Tnnt3 PE=1 SV=1	Troponin complex	Muscle contraction	Binding	2725.99	5262.71	1461.46	2151.66	2558.93	27741.8	16119.3	33071.3	9186.8	6181.61	10584.4	3732.3	21526.6	14547.6	2530.96	5259.63	2686.89	5845.94	1264.01	1353.43	2557.64	1894.45	1353.78	1086.56	835.8	790.537	1971.48	2071.08	1999.74	1319.34	1630.44	3.2123	10584.4	4.02466	0.812361	0.0156
M0RD14|M0RD14_RAT	2	2	135.22	Pyruvate kinase OS=Rattus norvegicus GN=LOC100362738 PE=3 SV=2	Cytoplasm	Metabolic Process	Enzymatic	2699.57	782.894	1579.83	2947.34	3281.29	3298.17	10002.7	2920.22	5115.87	85976.6	1543.13	9627.16	1386.42	3073.71	8717.2	335.098	3285.09	3995.08	1313.11	2095.57	1264.12	573.633	914.264	413.911	980.16	259.134	158.217	282.313	1148.48	423.168	454.262	2.65731	4869.52	3.68749	1.03018	0.0232
P70623|FABP4_RAT	5	5	399.1	Fatty acid-binding protein, adipocyte OS=Rattus norvegicus GN=Fabp4 PE=1 SV=3	Cytoplasm	Transport	Binding	10566.8	9226.87	1380.36	7565.51	5625.51	21532.1	64664.4	12126.3	56726.7	6809.41	3822.65	15308.5	17383.4	7870.1	3367.47	2757.3	5048.16	11034	2438.78	4706.6	4058.88	2741.74	2503.99	1871.55	2127.94	2653.46	1895.68	2473.06	2851.9	2821.79	2539.18	3.40469	9550.42	3.98002	0.575329	0.0389
P13413|TNNI1_RAT	3	3	175.18	Troponin I, slow skeletal muscle OS=Rattus norvegicus GN=Tnni1 PE=1 SV=2	Troponin complex	Muscle contraction	Binding	3071.3	1010.54	3507.47	515.709	254.058	306.576	5496.59	535.35	1568.05	629.401	80.7869	193.456	1008.55	1698.25	1086.85	67.0436	98.8001	197.934	42.3316	42.0693	48.5847	84.6207	107.062	42.6162	35.5742	1.03834	34.2172	344.224	76.3499	59.6621	103.098	2.01325	813.579	2.9104	0.897149	0.0234
Q6IMF3|K2C1_RAT	3	3	229.01	Keratin, type II cytoskeletal 1 OS=Rattus norvegicus GN=Krt1 PE=2 SV=1	Cytoskeleton	Cytoskeleton organization	Structural	4852.93	525.454	360.664	989.427	255.073	342.184	636.805	636.278	936.639	518.131	162.12	630.135	284.181	821.677	160.202	13.4417	112.025	107.222	89.347	139.597	32.8735	258.75	605.693	209.529	309.141	82.8828	102.378	64.6942	41.3936	46.4935	67.5683	1.82974	411.663	2.61454	0.784799	0.0418
P15865|H14_RAT	4	4	276.05	Histone H1.4 OS=Rattus norvegicus GN=Hist1h1e PE=1 SV=3	Nucleus	Nucleosome assembly	Binding	1857.29	1894.43	968.446	1830	2040.48	2118.82	3371.14	1945.6	4640.57	1097.19	390.376	2599.74	2944.71	2046.91	1550.09	664.178	1103.7	1085.06	431.139	743.189	1142.31	1245.48	1185.85	750.088	1387.83	228.484	433.314	221.602	605.711	693.545	436.531	2.64002	1906.37	3.28021	0.640191	0.003
Q5RKI0|WDR1_RAT	2	2	87.22	WD repeat-containing protein 1 OS=Rattus norvegicus GN=Wdr1 PE=1 SV=3	Cytoskeleton	Sarcomere organization	Binding	89.8896	632.834	139.949	241.812	230.297	900.521	1188.31	361.347	450.578	973.417	123.39	466.758	132.047	510.907	397.641	88.1188	152.391	282.504	124.55	160.15	158.103	234.846	212.619	42.9537	162.735	73.1923	81.263	26.7325	174.592	73.1652	85.789	1.93343	326.149	2.51342	0.579984	0.0153
M0RBU0|M0RBU0_RAT	39	39	2889.45	Cartilage oligomeric matrix protein OS=Rattus norvegicus GN=Comp PE=4 SV=1	Extracellular matrix	Cell adhesion	Structural	30284.1	14016	13262.2	28112.9	10779.3	27575.8	29228.7	20762	52695.2	26972.1	250196	390808	429293	86856.2	93826.9	28492.1	61633.7	74093.5	37462	185062	34473.2	64354.2	21644.5	22636.4	32805.2	17550.8	29723.3	18103.1	59409.7	17385.7	28434.5	4.45385	250196	5.39828	0.944434	0.0049
O88201|CLC11_RAT	1	1	33.56	C-type lectin domain family 11 member A OS=Rattus norvegicus GN=Clec11a PE=2 SV=1	Secreted	Osteogenesis	Growth factor	158.686	69.13	160.452	356.371	168.291	687.634	843.737	230.697	507.527	480.387	503.768	799.254	824.102	789.214	888.56	215.411	379.351	466.388	133.637	75.8462	74.803	380.921	212.749	217.331	235.427	24.5563	109.839	226.614	174.071	157.937	138.603	2.14177	760.98	2.88137	0.7396	<0,0001
P02650|APOE_RAT	6	6	369.36	Apolipoprotein E OS=Rattus norvegicus GN=Apoe PE=1 SV=2	Extracellular space	Transport	Binding	1294.24	1254.3	3910.67	2888.65	1122.88	2398.58	1780.25	4521.94	3308.31	1207.06	4327.69	2334.14	10796.7	2372.78	1807.16	816.759	1295.48	1390.98	951.211	1580.05	3200.8	3008.18	2441.82	1480.83	2077.47	368.216	425.274	1298.01	461.849	344.596	579.588	2.76312	4327.69	3.63626	0.873136	0.0323
D4ABV5|D4ABV5_RAT	2	2	158.12	Calmodulin OS=Rattus norvegicus GN=Calm2 PE=1 SV=1	Cytoskeleton	Muscle contraction	Binding	1389.54	1744.05	1996.47	2513.08	2297.34	3971.92	5336.99	1995.68	18652.3	1904.98	1328.55	10698.3	9934.06	21603.2	3632.16	2287.82	1659.77	3301.62	1484.6	2407.36	2945.48	1360.12	1872.2	1671.76	1452.25	659.886	766.654	2602.26	637.351	467.535	1026.74	3.01146	9439.25	3.97494	0.963478	0.0201
F1LUD3|F1LUD3_RAT	1	1	51.63	Protein Ahnak2 OS=Rattus norvegicus GN=Ahnak2 PE=1 SV=2	Nucleus	Cell cycle	Binding	778.468	119.702	226.08	240.654	145.074	56.7923	230.62	1466.78	312.027	382.515	29.6264	67.4403	1874.96	2535.6	828.733	216.973	330.75	643.681	68.2909	326.772	323.761	203.547	116.131	92.5527	72.4192	5.82413	25.7159	25.9062	15.2511	17.0322	17.9459	1.25397	1067.27	3.02827	1.77431	0.0446
P06685|AT1A1_RAT	1	1	26.58	Sodium/potassium-transporting ATPase subunit alpha-1 OS=Rattus norvegicus GN=Atp1a1 PE=1 SV=1	Endoplasmic reticulum/Cell membrane	Transport	Enzymatic	23.7363	5.43089	1719.41	7.63293	34.3689	333.569	12.3935	260.975	60.0299	1103.05	20.1992	81.6644	311.583	86.0003	256.291	41.005	78.9016	51.9756	18.5747	8.08416	6.84781	17.7921	7.57753	0	7.0912	12.9716	2.7713	0.634546	14.146	1.34681	6.37407	0.804417	151.147	2.1794	1.37498	0.0132
R9PXZ2|R9PXZ2_RAT	1	1	29.96	Heterogeneous nuclear ribonucleoprotein Q OS=Rattus norvegicus GN=Syncrip PE=1 SV=2	Nucleus	Translation	Binding	3038.81	1567.51	1919.51	1934.24	1580.85	1439.34	2135.12	1098.45	2010.31	1094.05	3327.96	5051.4	898.829	542.294	3137.74	1558.13	887.755	1532.7	1058.64	1867.38	1651.46	1050.6	1451.98	844.125	1021.71	382.183	736.171	346.725	893.832	461.057	563.994	2.75127	2591.65	3.41358	0.662301	0.0219
P26772|CH10_RAT	3	3	182.79	10 kDa heat shock protein, mitochondrial OS=Rattus norvegicus GN=Hspe1 PE=1 SV=3	Mitochondrion	Stress response	Chaperone	1684.59	1913.94	4191.07	827.079	604.108	2006.16	3146.71	1191.29	1425.69	799.274	726.662	759.537	1070.37	1145.9	1649.4	532.869	951.353	824.867	205.93	226.014	977.904	625.862	1416.35	944.226	1476.9	129.713	327.427	248.262	565.276	332.437	320.623	2.50599	1070.37	3.02954	0.523541	0.009
D3ZVH2|D3ZVH2_RAT	1	1	30.01	Protein RGD1560831 OS=Rattus norvegicus GN=RGD1560831 PE=3 SV=1	Ribosome	Translation	Ribonucleoprotein	516.006	358.094	699.08	131.949	93.2959	12232.4	6139.18	9477.34	287.64	257.746	24.5908	3321.91	2389.89	682.056	2103.99	649.422	981.18	2692.92	422.687	117.115	361.866	291.199	79.4511	21.8233	24.3455	40.4763	476.436	23.5361	242.206	105.865	177.704	2.2497	1704.49	3.23159	0.981897	0.0508
P05942|S10A4_RAT	2	2	104.97	Protein S100-A4 OS=Rattus norvegicus GN=S100a4 PE=2 SV=1	Nucleus	Biological regulation	Binding	402.025	303.239	58.5765	450.379	149.642	29.8476	122.741	41.0689	305.074	1024.28	135.926	677.821	4832.25	3284.72	2400.91	888.781	155.944	344.613	23.0733	9.84018	495.342	243.665	323.018	331.134	544.947	117.857	70.8616	54.414	275.29	70.8637	117.857	2.07136	2266.32	3.35532	1.28397	0.015
D4A489|D4A489_RAT	1	1	27.23	Protein Cipc OS=Rattus norvegicus GN=Cipc PE=4 SV=2	Nucleus	Transcription regulation	Repressor	1168.99	240.884	378.963	951.909	299.353	863.925	1702.6	675.889	962.123	882.218	173.779	7056.74	18022.2	11742.5	8883.51	403.293	539.077	7195.95	404.634	178.267	565.009	612.004	304.797	360.229	437.979	534.105	769.018	1820.75	494.488	562.083	836.088	2.92225	9175.74	3.96264	1.04039	0.0105
D3ZUL3|D3ZUL3_RAT	7	7	408.42	Protein Col6a1 OS=Rattus norvegicus GN=Col6a1 PE=1 SV=1	Extracellular matrix	Cell adhesion	Structural	1979.44	1219.51	808.341	1002.61	1493.19	3194.21	14943.8	1283.58	1352.74	1453.82	161.913	3808.07	2565	3402.65	4825.23	3594.53	4317.77	1102.79	583.869	3003.2	2093.78	666.975	904.518	454.716	603.533	164.922	323.36	492.107	723.029	360.512	412.786	2.61572	2952.58	3.4702	0.854476	0.0242
A0A0H2UHM3|A0A0H2UHM3_RAT	4	4	191.73	Haptoglobin OS=Rattus norvegicus GN=Hp PE=1 SV=1	Blood	Inflamatory response	Binding	3729.27	766.008	609.178	3248.73	902.428	7748.32	1966.79	3367.88	7204.98	396.761	296.63	3056.72	2694.47	5350.85	3605.69	367.488	2863.62	3223.27	712.399	3132.5	1361.46	826.865	614.263	391.496	477.37	240.801	556.156	218.768	1344.18	229.084	517.798	2.71416	3000.87	3.47725	0.763087	0.0212
Q64240|AMBP_RAT	2	2	117.58	Protein AMBP OS=Rattus norvegicus GN=Ambp PE=1 SV=1	Secreted	Inflamatory response	Protease inhibitor	479.631	9.05183	45.5442	84.3541	59.0507	419.909	74.03	157.379	428.895	24.277	133.897	792.232	1355.83	962.872	156.27	30.5271	24.4832	518.315	30.1789	34.3267	30.2947	116.795	40.0914	58.3804	53.5706	36.4213	121.25	28.1799	253.39	8.17895	89.4842	1.95175	680.22	2.83265	0.880903	0.0255

## Sheet: SFO-HF X TFO-C  
Accession	Peptide count	Peptides used for quantitation	Confidence score	Description	cell locations	biological process	molecular function	1_SF1	2_SF2	3_SF3	4_SF4	5_SF5	7_TF1	8_TF2	9_TF3	10_TF4	11_TF5	13_TFO-HF1	14_TFO-HF2	15_TFO-HF3	16_TFO-HF4	17_TFO-HF5	19_SFO-HF1	20_SFO-HF2	21_SFO-HF3	22_SFO-HF4	23_SFO-HF5	25_SFO-C1	26_SFO-C2	27_SFO-C3	28_SFO-C4	29_SFO-C5	31_TFO-C1	32_TFO2	33_TFO3	34_TFO4	35_TFO5	MEAN TFO-C	LOG 10 TFO-C	MEAN SFO-HF	LOG 10 SFO-HF	FOLD (SFO-HF-SFO-HF)	p value (Tukey post hoc test)
P01946|HBA_RAT	19	19	1854.09	Hemoglobin subunit alpha-1/2 OS=Rattus norvegicus GN=Hba1 PE=1 SV=3	Hemoglobin complex	Transport	Binding	29770.1	70911.9	22395.1	127889	37388.4	112199	200814	109935	61892.3	69619.8	14444.9	14389.2	17907.4	5778.07	12385.3	7847.43	12464.9	17331.9	8929.07	29693.7	11523.8	17771.8	16169.4	4919.49	9650.24	3192.72	4622.25	5346.02	6886.6	3637.34	4736.99	3.6755	15253.4	4.18337	0.507865	0.0428
P52944|PDLI1_RAT	3	3	182.88	PDZ and LIM domain protein 1 OS=Rattus norvegicus GN=Pdlim1 PE=1 SV=4	Cytoskeleton	Cytoskeleton organization	Binding	3525.7	5728.25	3574.95	2852.68	3830.04	1763.95	8234.97	2070.35	5402.4	2418.52	1817.71	435.754	575.561	877.638	1017.9	1476.47	1087.69	2194.17	1032.89	967.268	1052.61	1004.97	1210.03	664.552	1330.88	344.175	254.892	178.222	700.2	243.387	344.175	2.53678	1351.7	3.13088	0.5941	0.006
P62898|CYC_RAT	6	6	337.95	Cytochrome c, somatic OS=Rattus norvegicus GN=Cycs PE=1 SV=2	Mitochondrion	Apoptotic process/Eletron chain transport	Binding	276.633	618.268	350.458	215.484	181.894	611.491	400.177	640.702	199.633	933.393	302.5	133.51	334.855	206.684	207.993	9049.8	2391.65	3046.82	190.154	1443.56	470.546	329.371	275.805	124.42	150.014	77.3422	96.1855	167.096	101.175	135.709	115.501	2.06259	3224.4	3.50845	1.44586	0.0498
M0RAQ6|M0RAQ6_RAT	1	1	52.83	Hexokinase-1 OS=Rattus norvegicus GN=Hk1 PE=1 SV=2	Cytoplasm/Mitochondrion	Metabolic process	Enzymatic	448.324	247.321	96.4287	9.57618	370.258	284.479	1157.28	62.1252	35.8794	4.08477						3.07861	4.84254	9.04533	3.9072	18.4193	34.0382	27.3035	34.7336	13.7868	34.5199	112.652	19.2404	49.9174	318.46	62.991	112.652	2.05174	7.85858	0.895344	-1.15639	0.05
Q62920|PDLI5_RAT	3	3	144.81	PDZ and LIM domain protein 5 OS=Rattus norvegicus GN=Pdlim5 PE=1 SV=2	Cytoskeleton	Cytoskeleton organization	Binding	51.5927	211.882	1548.65	233.013	32.4392	1164.09	1690.76	451.874	338.178	1233.35	25.2716	119.229	60.2246	85.9266	83.2032	302.191	219.527	300.796	104.683	139.526	134.931	32.509	18.256	37.3862	62.2221	13.4435	7.42309	226.151	34.7197	22.5056	60.8485	1.78425	213.345	2.32908	0.544832	0.0176
D3ZN64|D3ZN64_RAT	1	1	69.2	Protein Col28a1 OS=Rattus norvegicus GN=Col28a1 PE=4 SV=3	Extracellular matrix	Cell adhesion	Structural	39.5301	31.003	428.763	11.0107	6.66532	171.648	9.87698	21.9669	308.428	75.8925	1869.29	5.2084	639.649	44.4513	639.64	4609.41	6113.87	583.17	6815.96	4924.65	1255.88	562.394	108.42	438.671	422.781	2089.04	1381.64	48.9543	255.23	907.718	936.515	2.97151	4609.41	3.66365	0.692131	0.0042
P35213-2|1433B_RAT	1	1	44.16	Isoform Short of 14-3-3 protein beta/alpha OS=Rattus norvegicus GN=Ywhab	Cytoplasm	Biological regulation	Binding						4.77409	19.9228	15.1253	5.42845	148.777	8.1218	0	18.9407	11.2612	6.6717	1.44861	6.25366	4.21157	0.240025	2.38906	0	2.99768	5.22532	5.91721	0	402.316	54.5876	646.399	4.75828	129.425	247.497	2.39357	2.90858	0.463682	-1.92989	0.0509
P10111|PPIA_RAT	7	7	487.64	Peptidyl-prolyl cis-trans isomerase A OS=Rattus norvegicus GN=Ppia PE=1 SV=2	Cytoplasm	Protein folding	Enzymatic	74333.1	54780.4	10301.8	89739.4	44920.8	55508.8	64327	44101.8	88111.9	50623.6	15845.5	22069.6	31490.2	13088.1	18171.2	19977.9	37126.9	58931.8	42713.6	119160	46641.5	31624.6	53253.3	33265.9	68422.2	6195.11	22742.1	6749.26	29714.4	11896.9	15459.5	4.1892	55582.1	4.74494	0.555738	0.0419
Q5XIH1|Q5XIH1_RAT	2	2	100.02	Asporin OS=Rattus norvegicus GN=Aspn PE=1 SV=1	Extracellular matrix	Bone mineralization	Binding	690.856	714.126	242.076	5313.44	932.252	2469.71	1875.76	1963.99	3627.99	84.2712	147.302	276.557	88.4837	50.7319	158.663	3495.13	617.816	3640.9	508.801	3223.29	542.128	606.686	464.532	230.191	862.576	225.74	348.565	264.278	299.345	207.586	269.103	2.42992	2297.19	3.3612	0.931278	0.0053
G3V8S5|G3V8S5_RAT	1	1	30.25	Breast cancer type 1 susceptibility protein OS=Rattus norvegicus GN=Brca1 PE=4 SV=1	Nucleus	DNA repair	Enzymatic	211.156	188.429	53.2707	9.1229	37.9754	20.0336	40.8824	50.4829	8.71244	173.358	1510.26	528.494	9.81504	65.4113	528	898.795	658.875	283.076	898	1754.43	96.4776	129.845	142.923	10.7151	189.445	67.3225	36.9775	36.0861	149.899	280.414	114.14	2.05744	898.636	2.95358	0.896147	0.0359
Q07009|CAN2_RAT	1	1	49.22	Calpain-2 catalytic subunit OS=Rattus norvegicus GN=Capn2 PE=1 SV=3	Cytoplasm	Proteolysis	Protease	69.7403	54.3855	3.60868	9.33291	9.41119	0.266217	4.66639	3.44826	0.558119	2.1812						7.96457	1.42552	2.04307	0.0240571	11.7228	15.3228	4.83801	17.9845	24.4236	35.7851	0.982272	6.97929	180.831	4.91524	3.46998	39.4357	1.59589	4.636	0.666143	-0.929746	0.05
Q6P9T8|TBB4B_RAT	4	4	276.32	Tubulin beta-4B chain OS=Rattus norvegicus GN=Tubb4b PE=1 SV=1	Cytoskeleton	Cytoskeleton organization	Structural	2207.57	4599.97	543.464	1519.64	7204.5	4000.95	632.332	2629.41	5278.41	3198.47	700.967	951.479	1320.59	2950.81	1543.56	429.681	3111.46	4298.84	1945.75	5062.57	1397.5	558.651	705.576	268.278	706.859	330.694	435.984	513.812	620.801	606.275	501.513	2.70028	2969.66	3.47271	0.772424	0.0088
Q07936|ANXA2_RAT	5	5	259.33	Annexin A2 OS=Rattus norvegicus GN=Anxa2 PE=1 SV=2	Cell membrane	Cytoskeleton organization	Binding	7890.73	9511.18	6577.75	4478.55	16492.9	5609.51	3955.77	4769.25	5877.5	1554.34	2814.48	3216.13	2723.57	1794.28	14321.3	10734.6	33077.8	44466.9	10420.6	23134.9	11861.1	8211.87	13322.5	10648.5	19721.3	4833.45	9142.46	303.861	14907.3	9278.02	7693.01	3.8861	24367	4.3868	0.500705	0.0322
Q5XIF4|SUMO3_RAT	1	1	51.8	Small ubiquitin-related modifier 3 OS=Rattus norvegicus GN=Sumo3 PE=3 SV=1	Nucleus	Transcription regulation	Binding	36.2838	5.78605	278.592	196.117	73.8932	24.6914	77.7326	75.4785	61.3865	762.648	11.1207	160.691	94.4873	102.466	202.164	216.433	416.626	230.954	151.914	53.7628	71.3966	20.4132	71.1225	110.001	82.6796	10.1816	34.8674	18.3898	16.5634	11.9468	18.3898	1.26458	213.938	2.33029	1.06571	0.0053
A0A0G2K9Y5|A0A0G2K9Y5_RAT	4	4	251.48	Histidine-rich glycoprotein OS=Rattus norvegicus GN=Hrg PE=1 SV=1	Secreted	Blood coagulation	Binding	767.604	428.822	185.647	1418.82	444.875	2027.5	1021.94	1755.21	2004.38	238.078	548.578	339.658	1025.35	166.834	408.117	931.209	903.343	181.71	2851.69	1996.69	940.196	738.108	603.022	231.377	322.629	61.0371	319.634	72.3456	912.266	66.1997	286.296	2.45682	1372.93	3.13765	0.680832	0.0487
P27139|CAH2_RAT	1	1	35.6	Carbonic anhydrase 2 OS=Rattus norvegicus GN=Ca2 PE=1 SV=2	Cytoplasm	Metabolic process	Enzymatic	57.541	458.758	22.7895	326.012	129.825	630.002	59.7082	59.138	96.389	15.001	30.2003	172.549	124.609	51.5368	134.935	298.826	452.272	254.637	204.819	62.6313	111.723	165.546	83.9275	54.646	97.0327	12.684	78.732	68.2982	139.906	67.4256	73.4093	1.86575	254.637	2.40592	0.54017	0.0152

## Sheet: SFO-HF X SFO-C 
Accession	Peptide count	Peptides used for quantitation	Confidence score	Description	cell locations	biological process	molecular function	1_SF1	2_SF2	3_SF3	4_SF4	5_SF5	7_TF1	8_TF2	9_TF3	10_TF4	11_TF5	13_TFO-HF1	14_TFO-HF2	15_TFO-HF3	16_TFO-HF4	17_TFO-HF5	19_SFO-HF1	20_SFO-HF2	21_SFO-HF3	22_SFO-HF4	23_SFO-HF5	25_SFO-C1	26_SFO-C2	27_SFO-C3	28_SFO-C4	29_SFO-C5	31_TFO-C1	32_TFO2	33_TFO3	34_TFO4	35_TFO5	MEAN SFO-C	LOG 10 SFO-C	MEAN SFO-HF	LOG 10 SFO-HF	FOLD (SFO-HF-SFO-HF)	p value (Tukey post hoc test)
Q80ZA3|Q80ZA3_RAT	9	9	628.68	Alpha-2 antiplasmin OS=Rattus norvegicus GN=Serpinf1 PE=1 SV=1	Extracelular space	Inflamatory response	Protease inhibitor	2001.79	3260.55	4212.39	16942	4366.22	2251.87	1842.98	1332.63	2775.14	1421.93	11400.7	7574.25	6787.01	7975.05	1847.59	40301.2	59502.3	62715.3	22646.1	59369.7	3801.9	8572.23	5073.46	30376	7127.47	9553.8	13431.5	32634.5	20622.1	14674.7	10990.2	4.04101	48906.9	4.68937	0.648364	0.0004
P05197|EF2_RAT	2	2	129.18	Elongation factor 2 OS=Rattus norvegicus GN=Eef2 PE=1 SV=4	Nucleus	Biosynthetic process	Elongation factor	950.745	1072.86	708.165	424.852	521.159	2467.23	10684.3	4348.19	3178.77	9884.99	1942.9	535.909	547.628	1471.75	206.872	236.479	446.953	367.533	279.56	722.733	897.019	949.622	2190.5	1927.2	1491.09	602.521	463.674	225.642	701.601	498.36	1491.09	3.1735	410.651	2.61347	-0.560029	0.0133
D4A8G5|D4A8G5_RAT	11	11	773.54	Protein Tgfbi OS=Rattus norvegicus GN=Tgfbi PE=1 SV=2	Extracellular matrix	Cell adhesion	Binding	6100.36	9188.05	3293.23	10270.7	9926.33	17390.2	23385.3	10672.2	23913.8	11739.7	752.692	3849.54	2392.64	1045.91	2158.35	1188.32	2238.58	1049.04	1610.04	5027.04	16404.6	7606.93	14164.7	11809.1	26867.1	7534.48	4464.41	691.946	7165.07	5308.06	15370.5	4.18669	2222.6	3.34686	-0.839826	0.0004
P38983|RSSA_RAT	2	2	119.43	40S ribosomal protein SA OS=Rattus norvegicus GN=Rpsa PE=1 SV=3	Cell membrane	Translation	Receptor activity	423.866	802.375	211.987	3616.62	770.262	2497.54	702.016	1590.74	2918.91	132.67	196.841	461.185	1081.79	771.597	1192.44	52.5605	24.8733	125.748	37.6452	1205.94	3132.83	317.159	1914.46	985.62	1658.72	7.62133	63.5243	15.3678	39.9708	75.7345	1601.76	3.2046	289.354	2.46143	-0.743168	0.0201
A0A0G2JVQ1|A0A0G2JVQ1_RAT	2	2	141.95	Creatine kinase S-type, mitochondrial OS=Rattus norvegicus GN=Ckmt2 PE=1 SV=1	Mitochondrion	Metabolic process	Enzymatic	11746.1	4109.84	8494.93	2944.98	1740.66	7874.65	12063.2	7796.02	6846.03	276.412	914.98	1027.85	170.812	219.538	638.756	841.652	1060.55	2544.09	804.271	933.926	343.842	747.466	296.611	262.966	190.542	85.2334	802.856	46.6232	798.832	278.4	368.285	2.56618	1236.9	3.09233	0.526149	0.0446
G3V851|G3V851_RAT	1	1	37.11	Solute carrier family 17 (Sodium-dependent inorganic phosphate cotransporter), member 6 OS=Rattus norvegicus GN=Slc17a6 PE=4 SV=1	Cell membrane	Transport	Transporter activity	480.79	324.246	137.589	1751.63	563.803	1491.03	3859.62	923.818	2598.96	587.81	192.212	718.931	113.419	240.644	119.793	86.212	271.791	252.14	159.673	112.558	701.347	209.037	993.566	700.264	902.52	145.615	142.317	329.656	203.452	196.22	701.347	2.84593	176.475	2.24668	-0.59925	0.0047
Q62920|PDLI5_RAT	3	3	144.81	PDZ and LIM domain protein 5 OS=Rattus norvegicus GN=Pdlim5 PE=1 SV=2	Cytoskeleton	Cytoskeleton organization	Binding	51.5927	211.882	1548.65	233.013	32.4392	1164.09	1690.76	451.874	338.178	1233.35	25.2716	119.229	60.2246	85.9266	83.2032	302.191	219.527	300.796	104.683	139.526	134.931	32.509	18.256	37.3862	62.2221	13.4435	7.42309	226.151	34.7197	22.5056	57.0609	1.75634	213.345	2.32908	0.572743	0.0148
D3ZN64|D3ZN64_RAT	1	1	69.2	Protein Col28a1 OS=Rattus norvegicus GN=Col28a1 PE=4 SV=3	Extracellular matrix	Cell adhesion	Structural	39.5301	31.003	428.763	11.0107	6.66532	171.648	9.87698	21.9669	308.428	75.8925	1869.29	5.2084	639.649	44.4513	639.64	4609.41	6113.87	583.17	6815.96	4924.65	1255.88	562.394	108.42	438.671	422.781	2089.04	1381.64	48.9543	255.23	907.718	557.629	2.74635	4609.41	3.66365	0.9173	0.0018
A0A0G2JV52|A0A0G2JV52_RAT	1	1	28.44	Complement C4 (Fragment) OS=Rattus norvegicus GN=C4a PE=1 SV=3	Secreted	Immune response	Blood group antigen	37.2628	14.5175	7.94044	61.7035	5.53117	34.9024	129.873	66.9478	12.349	3184.08	3.22315	16.4279	0.943533	21.083	27.1888	1.37608	3.4552	1.77596	0.883327	1.16059	74.8903	11.3459	69.0095	29.9792	32.7761	2.05444	6.49843	10.4502	3.83877	10.1963	43.6002	1.63949	1.73023	0.238104	-1.40138	0.0021
A0JPJ7|OLA1_RAT	1	1	34.64	Obg-like ATPase 1 OS=Rattus norvegicus GN=Ola1 PE=2 SV=1	Cytoplasm	Metabolic process	Enzymatic	148.79	105.437	265.417	171.702	201.485	233.975	1743.05	1114.81	542.453	1659.34	79.2808	15.6371	5.8045	187.157	212.884	106.103	92.9761	38.9629	541.263	42.3262	736.763	201.259	1087.55	990.532	1221.41	293.963	152.896	39.1776	68.5231	26.5999	847.502	2.92814	164.326	2.21571	-0.712434	0.0018
Q68FY0|QCR1_RAT	1	1	42.86	Cytochrome b-c1 complex subunit 1, mitochondrial OS=Rattus norvegicus GN=Uqcrc1 PE=1 SV=1	Mitochondrion	Respiratory eletron transport	Enzymatic	2349.45	2178.21	245.082	197.476	1661.35	4069.84	2145.45	2002.67	2330.99	133.529	102.824	172.865	16.3423	29.2914	80.3307	54.9371	74.1254	265.637	160.333	523.88	120.062	690.88	1824.54	594.116	1057.21	208.427	368.37	91.5713	421.306	701.374	857.363	2.93316	215.783	2.33402	-0.599149	0.0488
P30904|MIF_RAT	2	2	96.21	Macrophage migration inhibitory factor OS=Rattus norvegicus GN=Mif PE=1 SV=4	Secreted	Immune response	Cytokine	298.758	440.604	2614.14	1312.7	1111.6	1653.05	1945.76	721.295	1194.67	1214.47	244.997	108.108	85.6166	988.772	55.1866	403.796	119.863	410.313	784.991	258.972	2548.03	953.926	1068.06	1143.33	2455.02	1074.03	566.712	290.168	1092.17	1697.51	1633.67	3.21317	395.587	2.59724	-0.615923	0.0102
Q6P6R2|DLDH_RAT	2	2	97.44	Dihydrolipoyl dehydrogenase, mitochondrial OS=Rattus norvegicus GN=Dld PE=1 SV=1	Mitochondrion	Oxidation-reduction process	Enzymatic	91.1821	11.2689	55.1357	39.6193	90.9007	60.053	166.918	82.1042	20.0377	1957.53						127.848	38.0863	28.4578	38.8257	26.8048	18.5926	17.6901	5.89167	15.0764	18.5431	38.218	15.9089	10.4376	57.1128	195.12	15.1588	1.18066	52.0045	1.71604	0.535377	0.05
B2RYM3|B2RYM3_RAT	2	2	146.17	Inter-alpha trypsin inhibitor, heavy chain 1 (Predicted), isoform CRA_a OS=Rattus norvegicus GN=Itih1 PE=1 SV=1	Secreted	Inflamatory response	Protease inhibitor	1186.96	1188.07	3235.07	1764.03	1602.39	535.172	2118.93	1479.58	681.691	1750.55	189.197	603.717	558.373	119.126	236.13	196.963	305.394	243.573	711.153	463.817	1609.71	867.768	1720.4	885.325	1253.25	1099.01	382.22	589.43	53.7882	1246.53	1267.29	3.10288	384.18	2.58453	-0.518342	0.0055
Q5XIH1|Q5XIH1_RAT	2	2	100.02	Asporin OS=Rattus norvegicus GN=Aspn PE=1 SV=1	Extracellular matrix	Bone mineralization	Binding	690.856	714.126	242.076	5313.44	932.252	2469.71	1875.76	1963.99	3627.99	84.2712	147.302	276.557	88.4837	50.7319	158.663	3495.13	617.816	3640.9	508.801	3223.29	542.128	606.686	464.532	230.191	862.576	225.74	348.565	264.278	299.345	207.586	541.222	2.73338	2297.19	3.3612	0.627821	0.0157
D3ZH95|D3ZH95_RAT	1	1	37.28	Protein Zcchc5 OS=Rattus norvegicus GN=Zcchc5 PE=4 SV=2	Nucleus	Not predicted	Binding	254.086	138.692	76.2362	711.148	310.129	422.901	157.211	502.22	727.458	209.451	126.884	182.562	16.96	189.845	228.614	35.9575	35.5611	55.044	121.08	35.1996	78.664	273.683	285.889	117.995	252.115	16.9242	59.7951	111.219	100.03	33.5998	201.669	2.30464	56.5685	1.75257	-0.552065	0.0201
P06761|GRP78_RAT	3	3	146.9	78 kDa glucose-regulated protein OS=Rattus norvegicus GN=Hspa5 PE=1 SV=1	Endoplasmic reticulum	Protein folding	Chaperone	836.218	3507.05	2316.49	2623.35	2190.53	1391.77	3223.83	851.219	1966.71	62.8351	782.711	2465.56	627.238	137.486	863.65	41.366	984.736	372.059	354.469	299.222	4598.14	892.482	3197.5	1611.25	2512.05	112.287	187.582	35.7688	669.645	164.745	2562.29	3.40863	410.37	2.61318	-0.795452	0.0061
A9UMV8|H2AJ_RAT	1	1	47.52	Histone H2A.J OS=Rattus norvegicus GN=H2afj PE=2 SV=1	Nucleus	Nucleosome assembly	Binding	450.274	798.415	93.9075	9.31465	1309.89	77.259	128.08	613.564	23.8714	228.927	22.4544	11.2765	16.3389	48.9972	39.4145	4.78011	9.62817	13.432	4.86767	142.811	533.209	392.421	573.17	278.633	389.962	12.7323	90.8174	18.2183	401.818	179.418	433.479	2.63697	35.1037	1.54535	-1.09162	<0,0001
Q63610-2|TPM3_RAT	2	2	168.12	Isoform 2 of Tropomyosin alpha-3 chain OS=Rattus norvegicus GN=Tpm3	Cytoskeleton	Muscle contraction	Binding	1156.19	692.317	219.331	2393.25	808.531	81.4424	225.134	884.326	186.251	159.853	594.589	76.1817	24.3491	344.285	39.6898	150.244	178.702	156.029	258.799	41.6576	1358.67	641.008	940.221	412.842	805.454	168.713	407.749	333.264	629.718	277.73	831.639	2.91993	157.087	2.19614	-0.723796	0.0018
G3V8S5|G3V8S5_RAT	1	1	30.25	Breast cancer type 1 susceptibility protein OS=Rattus norvegicus GN=Brca1 PE=4 SV=1	Nucleus	DNA repair	Enzymatic	211.156	188.429	53.2707	9.1229	37.9754	20.0336	40.8824	50.4829	8.71244	173.358	1510.26	528.494	9.81504	65.4113	528	898.795	658.875	283.076	898	1754.43	96.4776	129.845	142.923	10.7151	189.445	67.3225	36.9775	36.0861	149.899	280.414	113.881	2.05645	898.636	2.95358	0.897132	0.0358
Q07009|CAN2_RAT	1	1	49.22	Calpain-2 catalytic subunit OS=Rattus norvegicus GN=Capn2 PE=1 SV=3	Cytoplasm	Proteolysis	Protease	69.7403	54.3855	3.60868	9.33291	9.41119	0.266217	4.66639	3.44826	0.558119	2.1812						7.96457	1.42552	2.04307	0.0240571	11.7228	15.3228	4.83801	17.9845	24.4236	35.7851	0.982272	6.97929	180.831	4.91524	3.46998	19.6708	1.29382	4.636	0.666143	-0.627679	0.05
Q6P9T8|TBB4B_RAT	4	4	276.32	Tubulin beta-4B chain OS=Rattus norvegicus GN=Tubb4b PE=1 SV=1	Cytoskeleton	Cytoskeleton organization	Structural	2207.57	4599.97	543.464	1519.64	7204.5	4000.95	632.332	2629.41	5278.41	3198.47	700.967	951.479	1320.59	2950.81	1543.56	429.681	3111.46	4298.84	1945.75	5062.57	1397.5	558.651	705.576	268.278	706.859	330.694	435.984	513.812	620.801	606.275	727.373	2.86176	2969.66	3.47271	0.61095	0.0176
P10760|SAHH_RAT	2	2	134.74	Adenosylhomocysteinase OS=Rattus norvegicus GN=Ahcy PE=1 SV=3	Cytoplasm	Metabolic process	Enzymatic	546.676	1747.24	962.414	804.62	1316.07	2065.96	1831.69	1435.93	2128.84	367.701	1085.23	3666.5	728.14	1444.17	1794.3	286.315	475.896	1045.16	548.045	651.357	2819.17	1951.8	4813	1831.33	5941.16	1165.19	1239.04	1219.09	1293.46	1178.67	3471.29	3.54049	601.355	2.77913	-0.761361	0.0036
A0A0G2K896|A0A0G2K896_RAT	1	1	137.57	Protein RGD1310507 OS=Rattus norvegicus GN=RGD1310507 PE=1 SV=1	Extracellular space	Transport	Enzyme regulator activity	247.445	2480.39	210.807	1238.59	2782.9	389.843	340.889	631.927	1639.96	4807.79	278.885	19.9261	122.803	425.149	341.65	132.928	584.888	119.886	67.376	700.428	2134.58	981.317	1852.92	650.868	1338.73	32.3486	89.0315	286.238	462.997	144.475	1391.68	3.14354	321.101	2.50664	-0.636898	0.0012
Q5XFX7|Q5XFX7_RAT	1	1	66.26	Protein Rad23a OS=Rattus norvegicus GN=Rad23a PE=1 SV=1	Nucleus	DNA repair	Binding	444.632	264.303	1132.61	515.263	243.033	410.471	969.223	462.022	392.87	859.076	83.1915	75.3514	313.575	179.415	13.1246	98.22	0	48.6803	578.564	32.5264	528.044	765.114	1137.66	827.076	1106.22	506.908	586.074	68.157	8.67024	714.376	872.823	2.94093	151.598	2.18069	-0.760232	0.0205

## Sheet: TFO-C X SFO-C 
Accession	Peptide count	Peptides used for quantitation	Confidence score	Description	cell locations	biological process	molecular function	1_SF1	2_SF2	3_SF3	4_SF4	5_SF5	7_TF1	8_TF2	9_TF3	10_TF4	11_TF5	13_TFO-HF1	14_TFO-HF2	15_TFO-HF3	16_TFO-HF4	17_TFO-HF5	19_SFO-HF1	20_SFO-HF2	21_SFO-HF3	22_SFO-HF4	23_SFO-HF5	25_SFO-C1	26_SFO-C2	27_SFO-C3	28_SFO-C4	29_SFO-C5	31_TFO-C1	32_TFO2	33_TFO3	34_TFO4	35_TFO5	MEAN SFO-C	LOG 10 SFO-C	MEAN TFO-C	LOG 10 TFO-C	FOLD (TFO-C-SFO-C)	p value (Tukey post hoc test)
A0A0G2JSP8|A0A0G2JSP8_RAT	65	65	4700.02	Creatine kinase M-type OS=Rattus norvegicus GN=Ckm PE=1 SV=1	Cytoplasm	Metabolic Process	Enzymatic	752513	1.19433e+06	696236	676491	708303	2.36889e+06	1.16846e+06	1.38754e+06	927260	1.94191e+06	42643.9	335814	236789	100083	132076	819034	290907	324890	95082.1	108156	665711	352321	433724	359222	594378	240743	156922	126147	118618	92022.9	481071	5.68221	146890	5.16699	-0.515216	0.0375
P38983|RSSA_RAT	2	2	119.43	40S ribosomal protein SA OS=Rattus norvegicus GN=Rpsa PE=1 SV=3	Cell membrane	Translation	Receptor activity	423.866	802.375	211.987	3616.62	770.262	2497.54	702.016	1590.74	2918.91	132.67	196.841	461.185	1081.79	771.597	1192.44	52.5605	24.8733	125.748	37.6452	1205.94	3132.83	317.159	1914.46	985.62	1658.72	7.62133	63.5243	15.3678	39.9708	75.7345	1601.76	3.2046	40.4438	1.60685	-1.59775	0.0056
P56571|ES1_RAT	1	1	58.06	ES1 protein homolog, mitochondrial OS=Rattus norvegicus PE=1 SV=2	Mitochondrion	Not predicted	Not predicted	463.237	876.375	59.3637	395.585	934.258	3708.49	3640.22	1070.16	615.645	129.838	219.48	27.9836	12.2649	27.6753	37.7225	35.3829	88.3437	125.401	268.307	375.122	371.251	738.389	424.943	177.132	461.332	11.9029	84.5578	85.0977	69.7782	72.2832	434.609	2.6381	64.724	1.81107	-0.827034	0.002
F1M949|F1M949_RAT	1	1	26.58	Protein Ckap5 OS=Rattus norvegicus GN=Ckap5 PE=1 SV=3	Cytoskeleton	Cell cycle	Binding	54.8949	18.5008	4.44678	31.4426	2.03841	103.468	195.14	58.8109	114.333	64.1081	6.07124	228.709	97.2518	51.7114	153.437	2.08355	5.08632	22.4743	8.29598	27.0426	44.3586	2.50072	0	0.679105	1.04453	102.227	150.617	236.49	71.3611	19.1842	9.7166	0.987514	115.976	2.06437	1.07685	0.0013
A0A0G2JV52|A0A0G2JV52_RAT	1	1	28.44	Complement C4 (Fragment) OS=Rattus norvegicus GN=C4a PE=1 SV=3	Secreted	Immune response	Blood group antigen	37.2628	14.5175	7.94044	61.7035	5.53117	34.9024	129.873	66.9478	12.349	3184.08	3.22315	16.4279	0.943533	21.083	27.1888	1.37608	3.4552	1.77596	0.883327	1.16059	74.8903	11.3459	69.0095	29.9792	32.7761	2.05444	6.49843	10.4502	3.83877	10.1963	43.6002	1.63949	6.60762	0.820045	-0.819443	0.0059
A0JPJ7|OLA1_RAT	1	1	34.64	Obg-like ATPase 1 OS=Rattus norvegicus GN=Ola1 PE=2 SV=1	Cytoplasm	Metabolic process	Enzymatic	148.79	105.437	265.417	171.702	201.485	233.975	1743.05	1114.81	542.453	1659.34	79.2808	15.6371	5.8045	187.157	212.884	106.103	92.9761	38.9629	541.263	42.3262	736.763	201.259	1087.55	990.532	1221.41	293.963	152.896	39.1776	68.5231	26.5999	847.502	2.92814	116.232	2.06532	-0.862816	0.0009
P35213-2|1433B_RAT	1	1	44.16	Isoform Short of 14-3-3 protein beta/alpha OS=Rattus norvegicus GN=Ywhab	Cytoplasm	Biological regulation	Binding						4.77409	19.9228	15.1253	5.42845	148.777	8.1218	0	18.9407	11.2612	6.6717	1.44861	6.25366	4.21157	0.240025	2.38906	0	2.99768	5.22532	5.91721	0	402.316	54.5876	646.399	4.75828	129.425	2.82804	0.451486	247.497	2.39357	1.94208	0.0508
P31000|VIME_RAT	43	43	3202	Vimentin OS=Rattus norvegicus GN=Vim PE=1 SV=2	Cytoskeleton	Cytoskeleton organization	Structural	139434	188622	78967.6	268623	175137	94483.6	162685	143669	272353	83549.2	60830.5	107934	130512	111177	66820.5	23764.4	101048	264623	84207.9	116632	174866	182680	256696	144497	181644	47404.2	48493.6	20980	67651.7	52491.6	188077	5.27433	47404.2	4.67582	-0.598518	0.003
P06761|GRP78_RAT	3	3	146.9	78 kDa glucose-regulated protein OS=Rattus norvegicus GN=Hspa5 PE=1 SV=1	Endoplasmic reticulum	Protein folding	Chaperone	836.218	3507.05	2316.49	2623.35	2190.53	1391.77	3223.83	851.219	1966.71	62.8351	782.711	2465.56	627.238	137.486	863.65	41.366	984.736	372.059	354.469	299.222	4598.14	892.482	3197.5	1611.25	2512.05	112.287	187.582	35.7688	669.645	164.745	2562.29	3.40863	234.006	2.36923	-1.0394	0.0032
P26772|CH10_RAT	3	3	182.79	10 kDa heat shock protein, mitochondrial OS=Rattus norvegicus GN=Hspe1 PE=1 SV=3	Mitochondrion	Stress response	Chaperone	1684.59	1913.94	4191.07	827.079	604.108	2006.16	3146.71	1191.29	1425.69	799.274	726.662	759.537	16005.2	1145.9	1649.4	532.869	951.353	824.867	205.93	226.014	977.904	625.862	1416.35	944.226	1476.9	129.713	327.427	248.262	565.276	332.437	1088.25	3.03673	320.623	2.50599	-0.530733	0.0075
A0A0G2K896|A0A0G2K896_RAT	1	1	137.57	Protein RGD1310507 OS=Rattus norvegicus GN=RGD1310507 PE=1 SV=1	Extracellular space	Transport	Enzyme regulator activity	247.445	2480.39	210.807	1238.59	2782.9	389.843	340.889	631.927	1639.96	4807.79	278.885	19.9261	122.803	425.149	341.65	132.928	584.888	119.886	67.376	700.428	2134.58	981.317	1852.92	650.868	1338.73	32.3486	89.0315	286.238	462.997	144.475	1391.68	3.14354	203.018	2.30753	-0.836006	0.0004
A0A0G2JWU1|A0A0G2JWU1_RAT	1	1	36.38	Triosephosphate isomerase OS=Rattus norvegicus GN=LOC500959 PE=1 SV=1	Cytoplasm	Metabolic process	Enzymatic	189.693	280.613	1054.15	359.321	147.487	9943.49	5569.19	6742.35	175.494	1032.45	571.443	511.937	774.244	58.7171	110.784	1078.04	316.887	236.198	459.135	315.42	111.389	447.601	133.229	286.291	522.861	1735.44	611.608	2215.88	644.276	828.303	300.274	2.47752	1207.1	3.08174	0.604225	0.023
D4A2G6|D4A2G6_RAT	3	3	183.63	Protein Thbs2 OS=Rattus norvegicus GN=Thbs2 PE=4 SV=2	Extracellular matrix	Cell adhesion	Binding	280.943	1005.59	456.085	1151.17	1045.42	237.58	322.799	325.366	1024.65	355.639	1542.95	785.522	189.095	997.081	2314.09	238.232	3493.01	1340.46	151.677	2044.1	4069.01	1785.51	4635.49	1916.23	2042.7	203.341	715.558	252.369	922.416	254.947	2889.79	3.46087	469.726	2.67184	-0.789021	0.0115
Q63081|PDIA6_RAT	2	2	132.99	Protein disulfide-isomerase A6 OS=Rattus norvegicus GN=Pdia6 PE=1 SV=2	Endoplasmic reticulum	Protein folding	Enzymatic	2227.34	888.406	1984.95	3520.03	1294.86	817.028	1713.82	1429.12	3276.33	233.842	388.274	1529.53	322.79	1556.68	2379.26	45.6679	1520.61	4992.41	637.584	748.889	5519.38	2579.17	4429.85	2094.62	2229.99	258.965	348.972	42.618	821.706	538.364	3370.6	3.52771	402.125	2.60436	-0.923346	0.0133
